# Supplementary material for: Synthesis, crystal structure and Hirshfeld surface analysis of (2-amino­benzo­thia­zole-κN3)aqua­bis­(4-oxopent-2-en-2-olato-κ2O,O′)cobalt(II)
Source: Acta Crystallogr E Crystallogr Commun. 2025 Sep 11;81(Pt 10):948–53. doi: 10.1107/S2056989025008011 (PMC12498052; doi:10.1107/S2056989025008011)
Supplement: Supplementary file 1 [file e-81-00948-sup1.cif]

##############################################################################
#                                                                            #
# This CIF contains the data in a paper accepted for publication in          #
# Acta Crystallographica Section E. It conforms to the requirements of       #
# Notes for Authors for Acta Crystallographica Section E, and has been       #
# peer reviewed under the auspices of the IUCr Commission on Journals.       #
#                                                                            #
# Full details of the Crystallographic Information File format               #
# are given in the paper "The Crystallographic Information File (CIF):       #
# a New Standard Archive File for Crystallography" by S. R. Hall, F. H.      #
# Allen and I. D. Brown [Acta Cryst. (1991), A47, 655-685].                  #
#                                                                            #
# The current version of the core CIF dictionary is obtainable from          #
# ftp://ftp.iucr.org/pub/cif_core.dic.                                       #
#                                                                            #
# Software is freely available for graphical display of the structure(s)     #
# in this CIF. For information consult the CIF software page                 #
# http://www.iucr.org/resources/cif/software.                                #
#                                                                            #
# This file may be used for bona fide research purposes within the           #
# scientific community so long as proper attribution is given to the journal # 
# article from which it was obtained.                                        #
#                                                                            #
##############################################################################
data_I
_audit_creation_method
;
Olex2 1.5-beta
(compiled 2025.07.13 svn.rb7424aed for OlexSys, GUI svn.r7314)
;
_journal_date_recd_electronic     2025-07-10
_journal_date_accepted     2025-09-08
_journal_name_full     'Acta Crystallographica, Section E'
_journal_year     2025
_journal_volume     81
_journal_issue      1
_journal_page_first     0
_journal_page_last     0
_journal_paper_category     GM
_journal_paper_doi     10.1107/S2056989025008011
_journal_coeditor_code     NY2015
_publ_contact_author_name     'Sardor Murodov'
_publ_contact_author_address
;
National University of Uzbekistan named after Mirzo Ulugbek, University Street,
4, Tashkent 100174,
Uzbekistan
Uzbekistan-Japan Innovation Centre of Youth, University Street 2B, Tashkent
100095,
Uzbekistan
;
_publ_contact_author_email     'sardor.08122003@gmail.com'
_publ_contact_author_fax     ?
_publ_contact_author_phone     ?
_publ_section_title
;\
Synthesis, crystal structure and Hirshfeld surface analysis of
(2-aminobenzothiazole-\k<i>N</i>^3^)aquabis(4-oxopent-2-en-2-olato-\
\k^2^<i>O</i>,<i>O</i>')cobalt(II)
;
_publ_section_title_footnote     .
loop_
    _publ_author_name
    _publ_author_footnote
    _publ_author_address
    'Tojiboyeva, Iroda' .
;
Tashkent State Medical University, Farobiy Street, 2, Almazar district,
Tashkent, 100109,
Uzbekistan
;
    'Murodov, Sardor' .
;
National University of Uzbekistan named after Mirzo Ulugbek, University Street,
4, Tashkent 100174,
Uzbekistan
Uzbekistan-Japan Innovation Centre of Youth, University Street 2B,
Tashkent 100095,
Uzbekistan
;
    'Makhmudova, Lola' .
;
National University of Uzbekistan named after Mirzo Ulugbek, University Street,
4, Tashkent 100174,
Uzbekistan
;
    'Ziyatov, Daminbek' .
;
National University of Uzbekistan named after Mirzo Ulugbek, University Street,
4, Tashkent 100174,
Uzbekistan
Uzbekistan-Japan Innovation Centre of Youth, University Street 2B,
Tashkent 100095,
Uzbekistan
;
    'Ashurov, Jamshid' .
;
Institute of Bioorganic Chemistry, Academy of Sciences of Uzbekistan,
Mirzo Ulugbek Street 83, 8 Tashkent 100125,
Uzbekistan
;
    'Daminova, Shakhlo' .
;
National University of Uzbekistan named after Mirzo Ulugbek, University Street,
4, Tashkent 100174,
Uzbekistan
Uzbekistan-Japan Innovation Centre of Youth, University Street 2B,
Tashkent 100095,
Uzbekistan
;
_publ_section_synopsis
;
The crystal structure of the cobalt complex
[Co(C~5~H~7~O~2~)~2~(C~7~H~6~N~2~S)(H~2~O)] was determined in the triclinic
space group <i>P</i>\=i. The unit cell consists of two independent complex
molecules linked by N---H...O and O---H...O hydrogen bonds along the [01\=1]
direction . Hirshfeld surface analysis revealed that the largest contributions
to the crystal packing originate from H\\u008943H, H...C/C...H, O...H/H...O,
and H...S/S...H contacts.
;
_chemical_name_systematic
;\
(2-Aminobenzothiazole-\k<i>N</i>^3^)aquabis(4-oxopent-2-en-2-olato-\
\k^2^<i>O</i>,<i>O</i>')cobalt(II)
;
_chemical_formula_moiety     'C17 H22 Co N2 O5 S'
_chemical_formula_sum     'C17 H22 Co N2 O5 S'
_chemical_formula_iupac     '[Co (C5 H7 O2)2 (C7 H6 N2 S) (H2 O)]'
_chemical_formula_weight     425.374
_space_group_crystal_system     triclinic
_space_group_name_H-M_alt     'P -1'
_space_group_name_Hall     '-P 1'
loop_
    _space_group_symop_id
    _space_group_symop_operation_xyz
    1 x,y,z
    2 -x,-y,-z
_cell_length_a     7.3803(4)
_cell_length_b     11.1947(8)
_cell_length_c     12.4796(8)
_cell_angle_alpha     95.803(5)
_cell_angle_beta     105.633(5)
_cell_angle_gamma     95.875(5)
_cell_volume     978.76(11)
_cell_formula_units_Z     2
_cell_measurement_reflns_used     2947
_cell_measurement_theta_min     3.6270
_cell_measurement_theta_max     67.9150
_cell_measurement_temperature     293(2)
_exptl_crystal_description     plate
_exptl_crystal_colour     'clear greenish blue'
_exptl_crystal_size_max     0.41
_exptl_crystal_size_mid     0.24
_exptl_crystal_size_min     0.15
_exptl_crystal_density_diffrn     1.443
_exptl_crystal_F_000     439.691
_exptl_absorpt_coefficient_mu     8.132
_exptl_absorpt_correction_type     multi-scan
_exptl_absorpt_process_details
;
(CrysAlisPro; Rigaku OD, 2025)
;
_exptl_absorpt_correction_T_min     0.27087
_exptl_absorpt_correction_T_max     1.00000
_diffrn_ambient_temperature     293(2)
_diffrn_source     'micro-focus sealed X-ray tube'
_diffrn_radiation_type     'Cu K\a'
_diffrn_radiation_wavelength     1.54184
_diffrn_radiation_monochromator     mirror
_diffrn_measurement_device_type
                         'XtaLAB Synergy, Single source at home/near, HyPix3000'
_diffrn_measurement_device     'four-circle diffractometer'
_diffrn_measurement_method     '\w scans'
_diffrn_detector     'Hybrid Pixel Array Detector'
_diffrn_detector_area_resol_mean     10.0000
loop_
    _diffrn_refln_index_h
    _diffrn_refln_index_k
    _diffrn_refln_index_l
    0 0 -1
    0 0 -1
    0 0 -2
    0 0 -2
    0 0 -3
    0 0 -3
    0 0 -4
    0 0 -4
    0 0 -5
    0 0 -5
    0 0 -5
    0 0 -6
    0 0 -6
    0 0 -7
    0 0 -7
    0 0 8
    0 0 -8
    0 0 -8
    0 0 -9
    0 0 -9
    0 0 9
    0 0 -10
    0 0 10
    0 0 -10
    0 0 -11
    0 0 11
    0 0 12
    0 0 -12
    0 0 13
    0 0 -13
    0 0 14
    0 0 -14
    0 1 -14
    0 1 -13
    0 -1 13
    0 -1 12
    0 1 -12
    0 1 -11
    0 -1 11
    0 1 -10
    0 1 -10
    0 -1 10
    0 1 -9
    0 -1 9
    0 1 -9
    0 -1 8
    0 1 -8
    0 1 -8
    0 1 -7
    0 1 -7
    0 1 -6
    0 1 -6
    0 1 -5
    0 1 -5
    0 1 -4
    0 1 -4
    0 1 -3
    0 1 -3
    0 1 -2
    0 1 -2
    0 -1 1
    0 1 -1
    0 1 -1
    0 -1 0
    0 -1 0
    0 1 0
    0 -1 -1
    0 -1 -1
    0 -1 -2
    0 -1 -2
    0 -1 -3
    0 -1 -3
    0 -1 -4
    0 -1 -4
    0 -1 -4
    0 -1 -5
    0 -1 -5
    0 -1 -6
    0 -1 -6
    0 1 7
    0 -1 -7
    0 -1 -8
    0 -1 -8
    0 1 8
    0 -1 -9
    0 -1 -9
    0 1 9
    0 -1 -10
    0 1 10
    0 -1 -10
    0 -1 -11
    0 1 11
    0 -1 -12
    0 1 12
    0 -1 -13
    0 1 13
    0 1 14
    0 -1 -14
    0 2 -14
    0 2 -13
    0 2 -12
    0 2 -11
    0 2 -10
    0 -2 10
    0 2 -9
    0 2 -9
    0 -2 9
    0 2 -8
    0 2 -8
    0 2 -7
    0 2 -6
    0 2 -5
    0 2 -4
    0 2 -4
    0 2 -3
    0 2 -3
    0 2 -3
    0 2 -2
    0 -2 2
    0 2 -2
    0 2 -2
    0 -2 1
    0 -2 1
    0 2 -1
    0 2 -1
    0 -2 0
    0 2 0
    0 -2 0
    0 -2 -1
    0 -2 -1
    0 -2 -1
    0 -2 -2
    0 -2 -2
    0 -2 -3
    0 -2 -3
    0 -2 -4
    0 -2 -4
    0 -2 -4
    0 -2 -5
    0 -2 -5
    0 -2 -5
    0 -2 -6
    0 -2 -6
    0 -2 -7
    0 2 7
    0 -2 -7
    0 -2 -7
    0 2 8
    0 -2 -8
    0 2 9
    0 -2 -9
    0 2 10
    0 -2 -10
    0 2 11
    0 -2 -11
    0 -2 -12
    0 2 12
    0 -2 -13
    0 2 13
    0 3 -14
    0 3 -13
    0 3 -13
    0 3 -12
    0 -3 11
    0 3 -11
    0 -3 10
    0 3 -10
    0 3 -10
    0 -3 9
    0 3 -9
    0 3 -9
    0 -3 8
    0 3 -8
    0 3 -8
    0 -3 7
    0 3 -7
    0 -3 7
    0 3 -6
    0 3 -5
    0 3 -4
    0 3 -4
    0 -3 3
    0 3 -3
    0 3 -2
    0 -3 2
    0 3 -2
    0 -3 2
    0 -3 1
    0 3 -1
    0 -3 1
    0 3 0
    0 -3 0
    0 -3 0
    0 3 1
    0 -3 -1
    0 -3 -1
    0 -3 -1
    0 -3 -2
    0 -3 -2
    0 -3 -3
    0 -3 -4
    0 -3 -5
    0 -3 -5
    0 3 6
    0 -3 -6
    0 -3 -7
    0 3 7
    0 3 8
    0 -3 -8
    0 3 9
    0 -3 -9
    0 -3 -9
    0 3 10
    0 3 11
    0 3 11
    0 3 12
    0 3 13
    0 4 -14
    0 4 -13
    0 -4 12
    0 4 -10
    0 -4 10
    0 4 -9
    0 -4 9
    0 4 -8
    0 -4 8
    0 -4 7
    0 4 -7
    0 -4 7
    0 4 -6
    0 -4 6
    0 -4 5
    0 4 -5
    0 -4 4
    0 4 -4
    0 4 -3
    0 -4 3
    0 -4 2
    0 4 -2
    0 4 -1
    0 -4 1
    0 -4 1
    0 -4 0
    0 -4 0
    0 4 0
    0 -4 -1
    0 -4 -1
    0 -4 -1
    0 4 1
    0 -4 -2
    0 -4 -2
    0 -4 -3
    0 -4 -3
    0 -4 -4
    0 -4 -5
    0 -4 -5
    0 -4 -6
    0 4 6
    0 -4 -7
    0 4 7
    0 -4 -8
    0 -4 -8
    0 -4 -8
    0 4 8
    0 -4 -9
    0 4 9
    0 4 10
    0 -4 -10
    0 4 11
    0 4 11
    0 4 12
    0 4 13
    0 5 -14
    0 -5 13
    0 5 -13
    0 -5 12
    0 5 -12
    0 5 -11
    0 -5 11
    0 -5 10
    0 -5 9
    0 5 -9
    0 -5 9
    0 -5 8
    0 5 -8
    0 -5 8
    0 5 -7
    0 -5 7
    0 -5 7
    0 5 -6
    0 -5 6
    0 -5 6
    0 -5 5
    0 5 -5
    0 5 -4
    0 -5 4
    0 5 -3
    0 -5 3
    0 -5 2
    0 -5 2
    0 5 -2
    0 -5 1
    0 5 -1
    0 -5 1
    0 -5 0
    0 -5 0
    0 -5 -1
    0 -5 -1
    0 -5 -2
    0 -5 -2
    0 -5 -3
    0 -5 -4
    0 -5 -4
    0 -5 -5
    0 -5 -5
    0 -5 -5
    0 -5 -6
    0 -5 -6
    0 -5 -6
    0 -5 -7
    0 -5 -7
    0 -5 -8
    0 -5 -8
    0 -5 -8
    0 5 8
    0 5 9
    0 -5 -9
    0 -5 -10
    0 5 10
    0 -5 -11
    0 5 11
    0 5 11
    0 5 12
    0 6 -13
    0 -6 13
    0 -6 12
    0 6 -12
    0 -6 11
    0 6 -11
    0 -6 10
    0 6 -10
    0 6 -9
    0 6 -9
    0 -6 8
    0 -6 8
    0 6 -8
    0 -6 7
    0 6 -7
    0 -6 7
    0 -6 6
    0 6 -6
    0 -6 6
    0 6 -5
    0 -6 5
    0 -6 5
    0 6 -4
    0 -6 3
    0 6 -3
    0 -6 3
    0 6 -2
    0 -6 2
    0 -6 1
    0 -6 1
    0 -6 0
    0 -6 -1
    0 -6 -2
    0 -6 -2
    0 -6 -3
    0 -6 -3
    0 -6 -4
    0 -6 -4
    0 -6 -4
    0 -6 -4
    0 -6 -5
    0 -6 -5
    0 -6 -5
    0 -6 -6
    0 -6 -6
    0 -6 -6
    0 -6 -7
    0 -6 -7
    0 -6 -8
    0 -6 -9
    0 -6 -10
    0 6 11
    0 -6 -11
    0 -7 13
    0 -7 12
    0 7 -12
    0 7 -11
    0 -7 11
    0 -7 10
    0 -7 9
    0 -7 8
    0 7 -8
    0 -7 7
    0 7 -7
    0 7 -6
    0 -7 6
    0 -7 5
    0 7 -5
    0 7 -4
    0 -7 3
    0 -7 3
    0 -7 3
    0 -7 2
    0 -7 2
    0 -7 2
    0 -7 1
    0 -7 1
    0 -7 0
    0 -7 0
    0 -7 0
    0 -7 -1
    0 -7 -1
    0 -7 -1
    0 -7 -1
    0 -7 -2
    0 -7 -2
    0 -7 -3
    0 -7 -4
    0 -7 -5
    0 -7 -5
    0 -7 -5
    0 -7 -6
    0 -7 -6
    0 -7 -6
    0 -7 -7
    0 -7 -8
    0 -7 -9
    0 -7 -10
    0 -7 -11
    0 7 11
    0 -8 12
    0 -8 11
    0 -8 10
    0 -8 9
    0 -8 8
    0 -8 8
    0 8 -7
    0 -8 7
    0 8 -6
    0 -8 6
    0 -8 5
    0 -8 5
    0 -8 4
    0 -8 4
    0 -8 3
    0 -8 3
    0 -8 2
    0 -8 2
    0 -8 1
    0 -8 1
    0 -8 0
    0 -8 0
    0 -8 -1
    0 -8 -1
    0 -8 -1
    0 -8 -1
    0 -8 -1
    0 -8 -2
    0 -8 -2
    0 -8 -3
    0 -8 -4
    0 -8 -4
    0 -8 -5
    0 -8 -6
    0 -8 -6
    0 -8 -7
    0 -8 -7
    0 -8 -8
    0 -8 -9
    0 -8 -10
    0 -8 -10
    0 -9 11
    0 -9 11
    0 -9 10
    0 -9 9
    0 -9 9
    0 -9 8
    0 -9 7
    0 -9 6
    0 -9 5
    0 -9 5
    0 -9 4
    0 -9 4
    0 -9 4
    0 -9 4
    0 -9 3
    0 -9 3
    0 -9 3
    0 -9 3
    0 -9 3
    0 -9 2
    0 -9 2
    0 -9 2
    0 -9 2
    0 -9 2
    0 -9 1
    0 -9 1
    0 -9 1
    0 -9 1
    0 -9 1
    0 -9 0
    0 -9 0
    0 -9 0
    0 -9 0
    0 -9 0
    0 -9 -1
    0 -9 -1
    0 -9 -1
    0 -9 -1
    0 -9 -1
    0 -9 -2
    0 -9 -2
    0 -9 -3
    0 -9 -3
    0 -9 -3
    0 -9 -4
    0 -9 -4
    0 -9 -4
    0 -9 -5
    0 -9 -5
    0 -9 -6
    0 -9 -6
    0 -9 -7
    0 -9 -7
    0 -9 -8
    0 -9 -8
    0 -9 -9
    0 -9 -9
    0 -10 10
    0 -10 9
    0 -10 9
    0 -10 8
    0 -10 8
    0 -10 7
    0 -10 7
    0 -10 6
    0 -10 5
    0 -10 4
    0 -10 4
    0 -10 4
    0 -10 3
    0 -10 3
    0 -10 2
    0 -10 2
    0 -10 1
    0 -10 1
    0 -10 0
    0 -10 0
    0 -10 -1
    0 -10 -1
    0 -10 -1
    0 -10 -2
    0 -10 -2
    0 -10 -2
    0 -10 -3
    0 -10 -3
    0 -10 -3
    0 -10 -4
    0 -10 -4
    0 -10 -4
    0 -10 -5
    0 -10 -5
    0 -10 -6
    0 -10 -6
    0 -10 -7
    0 -10 -8
    0 -11 9
    0 -11 9
    0 -11 8
    0 -11 8
    0 -11 7
    0 -11 7
    0 -11 7
    0 -11 6
    0 -11 6
    0 -11 5
    0 -11 5
    0 -11 4
    0 -11 4
    0 -11 4
    0 -11 4
    0 -11 3
    0 -11 3
    0 -11 3
    0 -11 2
    0 -11 2
    0 -11 1
    0 -11 1
    0 -11 1
    0 -11 0
    0 -11 0
    0 -11 0
    0 -11 -1
    0 -11 -1
    0 -11 -1
    0 -11 -2
    0 -11 -2
    0 -11 -3
    0 -11 -3
    0 -11 -3
    0 -11 -4
    0 -11 -4
    0 -11 -4
    0 -11 -5
    0 -11 -5
    0 -11 -6
    0 -12 8
    0 -12 7
    0 -12 6
    0 -12 6
    0 -12 5
    0 -12 5
    0 -12 4
    0 -12 4
    0 -12 4
    0 -12 3
    0 -12 3
    0 -12 3
    0 -12 2
    0 -12 2
    0 -12 2
    0 -12 1
    0 -12 1
    0 -12 1
    0 -12 0
    0 -12 0
    0 -12 0
    0 -12 -1
    0 -12 -1
    0 -12 -2
    0 -12 -3
    0 -13 5
    0 -13 4
    0 -13 4
    0 -13 3
    0 -13 2
    0 -13 1
    0 -13 1
    0 -13 0
    0 -13 0
    0 -13 -1
    1 -13 -2
    1 -13 -1
    1 -13 -1
    1 -13 0
    1 -13 0
    1 -13 0
    1 -13 0
    1 -13 1
    1 -13 1
    1 -13 1
    1 -13 1
    1 -13 2
    1 -13 2
    1 -13 2
    1 -13 3
    1 -13 3
    1 -13 3
    1 -13 4
    1 -13 5
    1 -12 -5
    1 -12 -4
    1 -12 -3
    1 -12 -3
    1 -12 -2
    1 -12 -1
    1 -12 -1
    1 -12 -1
    1 -12 0
    1 -12 0
    1 -12 0
    1 -12 1
    1 -12 1
    1 -12 2
    1 -12 2
    1 -12 3
    1 -12 3
    1 -12 3
    1 -12 4
    1 -12 4
    1 -12 5
    1 -12 5
    1 -12 6
    1 -12 6
    1 -12 6
    -1 12 -7
    1 -12 7
    1 -12 7
    1 -11 -7
    1 -11 -6
    1 -11 -5
    1 -11 -5
    1 -11 -4
    1 -11 -4
    1 -11 -3
    1 -11 -3
    1 -11 -2
    1 -11 -2
    1 -11 -1
    1 -11 -1
    1 -11 0
    1 -11 0
    1 -11 1
    1 -11 1
    1 -11 2
    1 -11 2
    1 -11 3
    1 -11 3
    1 -11 4
    1 -11 4
    1 -11 5
    1 -11 6
    1 -11 7
    1 -11 7
    1 -11 8
    1 -11 8
    1 -11 9
    1 -11 9
    1 -10 -7
    1 -10 -6
    1 -10 -6
    1 -10 -5
    1 -10 -5
    1 -10 -4
    1 -10 -4
    1 -10 -4
    1 -10 -3
    1 -10 -3
    1 -10 -2
    1 -10 -2
    1 -10 -2
    1 -10 -1
    1 -10 -1
    1 -10 0
    1 -10 0
    1 -10 1
    1 -10 2
    1 -10 3
    1 -10 3
    1 -10 4
    1 -10 4
    1 -10 5
    1 -10 6
    1 -10 7
    1 -10 8
    1 -10 9
    1 -10 10
    1 -9 -9
    1 -9 -8
    1 -9 -7
    1 -9 -7
    1 -9 -6
    1 -9 -6
    1 -9 -5
    1 -9 -5
    1 -9 -4
    1 -9 -4
    1 -9 -3
    1 -9 -3
    1 -9 -2
    1 -9 -2
    1 -9 -2
    1 -9 -1
    1 -9 -1
    1 -9 -1
    1 -9 0
    1 -9 0
    1 -9 1
    1 -9 1
    1 -9 2
    1 -9 2
    1 -9 2
    1 -9 3
    1 -9 3
    1 -9 3
    -1 9 -4
    1 -9 5
    1 -9 6
    1 -9 7
    1 -9 8
    1 -9 9
    1 -9 10
    1 -9 11
    1 -8 -10
    1 -8 -9
    1 -8 -8
    1 -8 -7
    1 -8 -7
    -1 8 6
    1 -8 -6
    1 -8 -5
    1 -8 -5
    1 -8 -4
    1 -8 -4
    1 -8 -3
    1 -8 -3
    1 -8 -3
    1 -8 -2
    1 -8 -2
    1 -8 -2
    1 -8 -2
    1 -8 -1
    1 -8 -1
    1 -8 -1
    1 -8 -1
    1 -8 0
    1 -8 0
    1 -8 0
    1 -8 1
    1 -8 1
    1 -8 1
    1 -8 2
    1 -8 2
    -1 8 -2
    1 -8 2
    -1 8 -3
    1 -8 3
    1 -8 3
    1 -8 3
    -1 8 -4
    1 -8 4
    -1 8 -5
    1 -8 5
    1 -8 6
    -1 8 -6
    1 -8 7
    1 -8 8
    1 -8 9
    -1 8 -10
    1 -8 10
    -1 8 -11
    1 -8 11
    -1 8 -12
    1 -8 12
    1 -7 -11
    1 -7 -10
    1 -7 -9
    1 -7 -8
    1 -7 -7
    1 -7 -7
    -1 7 6
    1 -7 -6
    1 -7 -6
    1 -7 -5
    1 -7 -5
    1 -7 -4
    1 -7 -4
    1 -7 -3
    1 -7 -3
    1 -7 -2
    1 -7 -2
    1 -7 -2
    1 -7 -2
    1 -7 -2
    1 -7 -1
    1 -7 -1
    1 -7 -1
    1 -7 -1
    1 -7 0
    1 -7 0
    -1 7 0
    1 -7 0
    1 -7 0
    1 -7 1
    -1 7 -1
    1 -7 1
    1 -7 1
    -1 7 -2
    1 -7 2
    1 -7 2
    1 -7 2
    -1 7 -3
    1 -7 3
    1 -7 3
    -1 7 -4
    1 -7 5
    -1 7 -5
    -1 7 -6
    1 -7 6
    1 -7 7
    -1 7 -7
    -1 7 -7
    -1 7 -8
    1 -7 9
    -1 7 -9
    1 -7 10
    -1 7 -10
    -1 7 -11
    -1 7 -12
    1 -7 12
    -1 6 12
    1 -6 -12
    -1 6 11
    1 -6 -11
    -1 6 10
    1 -6 -10
    -1 6 9
    1 -6 -9
    -1 6 8
    1 -6 -8
    -1 6 7
    1 -6 -7
    1 -6 -7
    1 -6 -7
    -1 6 7
    1 -6 -6
    1 -6 -6
    1 -6 -6
    -1 6 6
    1 -6 -6
    1 -6 -5
    1 -6 -5
    1 -6 -5
    1 -6 -4
    1 -6 -4
    1 -6 -3
    1 -6 -3
    1 -6 -2
    1 -6 -2
    -1 6 1
    1 -6 -1
    -1 6 0
    1 -6 0
    -1 6 -1
    1 -6 1
    1 -6 2
    -1 6 -2
    1 -6 3
    -1 6 -3
    -1 6 -4
    -1 6 -5
    -1 6 -5
    1 -6 5
    -1 6 -6
    -1 6 -6
    1 -6 6
    -1 6 -7
    -1 6 -7
    1 -6 7
    1 -6 8
    -1 6 -8
    1 -6 8
    -1 6 -8
    -1 6 -9
    1 -6 9
    -1 6 -10
    -1 6 -11
    -1 6 -12
    1 -6 12
    -1 6 -13
    1 -5 -12
    -1 5 12
    1 -5 -11
    -1 5 11
    1 -5 -10
    -1 5 10
    -1 5 9
    1 -5 -9
    -1 5 8
    1 -5 -8
    -1 5 8
    -1 5 7
    1 -5 -7
    -1 5 7
    1 -5 -7
    1 -5 -7
    1 -5 -6
    1 -5 -6
    1 -5 -6
    -1 5 6
    -1 5 6
    1 -5 -5
    1 -5 -5
    1 -5 -5
    -1 5 5
    1 -5 -4
    1 -5 -3
    1 -5 -2
    1 -5 -2
    1 -5 -1
    -1 5 1
    1 -5 0
    -1 5 0
    -1 5 -1
    1 -5 1
    1 -5 2
    -1 5 -2
    -1 5 -3
    1 -5 3
    -1 5 -4
    1 -5 5
    -1 5 -5
    1 -5 5
    -1 5 -5
    -1 5 -6
    1 -5 6
    -1 5 -6
    -1 5 -7
    1 -5 7
    -1 5 -7
    1 -5 8
    -1 5 -8
    1 -5 8
    -1 5 -8
    -1 5 -9
    -1 5 -9
    1 -5 9
    -1 5 -10
    -1 5 -11
    -1 5 -12
    -1 5 -12
    -1 5 -13
    -1 4 13
    -1 4 12
    1 -4 -11
    1 -4 -11
    -1 4 11
    -1 4 10
    1 -4 -10
    1 -4 -9
    -1 4 9
    -1 4 9
    1 -4 -9
    1 -4 -8
    -1 4 8
    -1 4 8
    1 -4 -8
    1 -4 -7
    1 -4 -7
    -1 4 7
    -1 4 7
    1 -4 -7
    -1 4 6
    1 -4 -6
    1 -4 -6
    -1 4 6
    1 -4 -6
    1 -4 -5
    1 -4 -4
    1 -4 -3
    1 -4 -3
    1 -4 -2
    1 -4 -1
    -1 4 1
    1 -4 0
    -1 4 0
    -1 4 -1
    -1 4 -1
    -1 4 -2
    -1 4 -2
    -1 4 -3
    -1 4 -3
    -1 4 -4
    -1 4 -4
    -1 4 -5
    -1 4 -5
    -1 4 -6
    1 -4 6
    -1 4 -6
    -1 4 -6
    -1 4 -7
    1 -4 7
    -1 4 -7
    -1 4 -8
    1 -4 8
    1 -4 8
    -1 4 -8
    1 -4 9
    1 -4 9
    -1 4 -10
    -1 4 -10
    -1 4 -11
    -1 4 -12
    -1 4 -13
    1 -3 -13
    -1 3 13
    -1 3 12
    1 -3 -12
    -1 3 11
    1 -3 -11
    -1 3 10
    -1 3 10
    1 -3 -9
    -1 3 9
    -1 3 9
    1 -3 -9
    1 -3 -8
    -1 3 8
    1 -3 -8
    1 -3 -8
    1 -3 -7
    1 -3 -7
    1 -3 -7
    1 -3 -7
    -1 3 7
    -1 3 7
    1 -3 -6
    1 -3 -6
    1 -3 -6
    1 -3 -5
    1 -3 -5
    1 -3 -4
    -1 3 4
    -1 3 3
    1 -3 -3
    -1 3 2
    1 -3 -2
    -1 3 1
    -1 3 1
    1 -3 -1
    -1 3 0
    -1 3 -1
    -1 3 -1
    -1 3 -2
    -1 3 -2
    -1 3 -3
    -1 3 -3
    -1 3 -4
    -1 3 -4
    -1 3 -5
    -1 3 -5
    -1 3 -6
    -1 3 -6
    -1 3 -7
    -1 3 -7
    -1 3 -7
    1 -3 7
    1 -3 8
    -1 3 -8
    -1 3 -8
    -1 3 -9
    1 -3 9
    -1 3 -9
    1 -3 9
    1 -3 10
    1 -3 10
    -1 3 -10
    -1 3 -11
    -1 3 -12
    -1 3 -13
    1 -2 -14
    -1 2 14
    1 -2 -13
    -1 2 13
    1 -2 -12
    -1 2 12
    -1 2 11
    -1 2 11
    -1 2 10
    -1 2 10
    -1 2 10
    1 -2 -10
    -1 2 9
    1 -2 -9
    -1 2 9
    1 -2 -9
    -1 2 8
    1 -2 -8
    -1 2 8
    1 -2 -8
    1 -2 -7
    -1 2 7
    1 -2 -7
    1 -2 -7
    -1 2 7
    1 -2 -6
    1 -2 -6
    1 -2 -6
    1 -2 -5
    1 -2 -5
    1 -2 -4
    1 -2 -3
    1 -2 -2
    -1 2 2
    -1 2 1
    -1 2 1
    1 -2 -1
    -1 2 0
    -1 2 0
    -1 2 0
    -1 2 -1
    -1 2 -1
    -1 2 -2
    -1 2 -2
    -1 2 -3
    -1 2 -3
    -1 2 -4
    -1 2 -4
    -1 2 -4
    -1 2 -5
    -1 2 -5
    -1 2 -6
    -1 2 -6
    -1 2 -6
    -1 2 -7
    1 -2 7
    -1 2 -7
    -1 2 -7
    1 -2 8
    1 -2 8
    -1 2 -8
    -1 2 -8
    -1 2 -9
    1 -2 9
    1 -2 9
    -1 2 -9
    1 -2 10
    1 -2 10
    -1 2 -10
    1 -2 11
    1 -2 11
    -1 2 -12
    1 -2 12
    -1 2 -12
    1 -2 13
    -1 1 14
    1 -1 -14
    1 -1 -13
    -1 1 13
    1 -1 -12
    -1 1 12
    1 -1 -11
    -1 1 11
    -1 1 10
    -1 1 10
    1 -1 -10
    -1 1 9
    1 -1 -9
    -1 1 9
    -1 1 8
    1 -1 -8
    -1 1 8
    1 -1 -7
    1 -1 -6
    1 -1 -6
    1 -1 -5
    1 -1 -5
    1 -1 -5
    1 -1 -4
    1 -1 -3
    -1 1 3
    -1 1 2
    1 -1 -2
    -1 1 2
    -1 1 2
    1 -1 -1
    -1 1 1
    -1 1 0
    -1 1 0
    -1 1 0
    -1 1 -1
    -1 1 -1
    -1 1 -1
    -1 1 -2
    -1 1 -2
    -1 1 -2
    -1 1 -3
    -1 1 -4
    -1 1 -4
    -1 1 -5
    -1 1 -5
    -1 1 -6
    -1 1 -7
    1 -1 7
    -1 1 -7
    1 -1 7
    -1 1 -8
    1 -1 8
    -1 1 -8
    -1 1 -8
    1 -1 8
    -1 1 -9
    1 -1 9
    1 -1 9
    -1 1 -9
    1 -1 10
    1 -1 10
    -1 1 -10
    -1 1 -11
    1 -1 11
    1 -1 11
    1 -1 12
    -1 1 -12
    1 -1 12
    1 -1 13
    1 0 -14
    1 0 -13
    1 0 -12
    -1 0 12
    -1 0 11
    1 0 -11
    -1 0 10
    1 0 -10
    -1 0 10
    -1 0 9
    1 0 -9
    -1 0 9
    -1 0 8
    -1 0 8
    1 0 -8
    1 0 -7
    1 0 -6
    1 0 -5
    1 0 -4
    -1 0 4
    -1 0 3
    1 0 -3
    -1 0 3
    -1 0 3
    -1 0 3
    -1 0 2
    -1 0 2
    -1 0 2
    -1 0 2
    -1 0 2
    -1 0 2
    -1 0 1
    -1 0 1
    -1 0 1
    -1 0 1
    -1 0 1
    -1 0 0
    -1 0 0
    -1 0 0
    -1 0 0
    -1 0 0
    -1 0 0
    -1 0 -1
    -1 0 -1
    -1 0 -1
    -1 0 -1
    -1 0 -2
    -1 0 -2
    -1 0 -2
    -1 0 -3
    -1 0 -3
    -1 0 -4
    -1 0 -4
    -1 0 -5
    -1 0 -5
    -1 0 -6
    -1 0 -6
    -1 0 -7
    -1 0 -7
    1 0 7
    -1 0 -8
    1 0 8
    -1 0 -8
    1 0 8
    -1 0 -9
    -1 0 -9
    1 0 9
    -1 0 -9
    1 0 9
    -1 0 -10
    1 0 10
    1 0 10
    -1 0 -11
    1 0 11
    1 0 11
    1 0 12
    1 0 12
    -1 0 -12
    1 0 13
    -1 0 -13
    1 1 -14
    1 1 -13
    1 1 -12
    1 1 -11
    -1 -1 10
    1 1 -10
    -1 -1 9
    1 1 -9
    -1 -1 8
    1 1 -8
    1 1 -7
    -1 -1 7
    1 1 -6
    -1 -1 6
    1 1 -5
    -1 -1 5
    -1 -1 4
    -1 -1 3
    -1 -1 3
    -1 -1 3
    -1 -1 2
    -1 -1 2
    -1 -1 2
    -1 -1 2
    -1 -1 1
    -1 -1 1
    -1 -1 1
    -1 -1 1
    -1 -1 0
    -1 -1 0
    -1 -1 0
    -1 -1 0
    -1 -1 0
    -1 -1 0
    -1 -1 -1
    -1 -1 -1
    -1 -1 -1
    -1 -1 -1
    -1 -1 -1
    -1 -1 -1
    -1 -1 -2
    -1 -1 -2
    -1 -1 -2
    -1 -1 -3
    -1 -1 -3
    -1 -1 -4
    -1 -1 -4
    -1 -1 -5
    -1 -1 -5
    -1 -1 -6
    -1 -1 -6
    -1 -1 -7
    1 1 7
    1 1 8
    -1 -1 -8
    -1 -1 -8
    1 1 9
    1 1 9
    -1 -1 -9
    -1 -1 -9
    1 1 10
    -1 -1 -10
    1 1 10
    1 1 11
    1 1 11
    -1 -1 -11
    1 1 12
    1 1 12
    -1 -1 -12
    1 1 13
    1 2 -14
    1 2 -13
    1 2 -12
    -1 -2 12
    -1 -2 11
    1 2 -11
    1 2 -10
    1 2 -10
    -1 -2 10
    1 2 -9
    -1 -2 9
    -1 -2 9
    1 2 -9
    -1 -2 8
    1 2 -8
    -1 -2 8
    -1 -2 8
    1 2 -7
    -1 -2 7
    -1 -2 6
    1 2 -6
    -1 -2 5
    1 2 -5
    -1 -2 4
    -1 -2 4
    -1 -2 3
    -1 -2 3
    -1 -2 3
    -1 -2 2
    -1 -2 2
    -1 -2 2
    -1 -2 2
    -1 -2 1
    1 2 -1
    -1 -2 1
    -1 -2 1
    -1 -2 1
    -1 -2 1
    -1 -2 1
    -1 -2 0
    -1 -2 0
    -1 -2 0
    -1 -2 0
    -1 -2 0
    -1 -2 0
    -1 -2 -1
    -1 -2 -1
    -1 -2 -1
    -1 -2 -1
    -1 -2 -1
    -1 -2 -1
    -1 -2 -2
    -1 -2 -2
    -1 -2 -2
    -1 -2 -3
    -1 -2 -3
    -1 -2 -4
    -1 -2 -4
    -1 -2 -5
    -1 -2 -5
    -1 -2 -6
    -1 -2 -6
    1 2 6
    -1 -2 -6
    1 2 7
    -1 -2 -7
    -1 -2 -8
    1 2 8
    1 2 9
    -1 -2 -9
    1 2 10
    1 2 10
    1 2 11
    1 2 11
    1 2 12
    1 2 12
    1 2 13
    -1 -3 13
    -1 -3 12
    -1 -3 11
    -1 -3 10
    1 3 -10
    -1 -3 9
    -1 -3 9
    -1 -3 8
    -1 -3 8
    -1 -3 7
    -1 -3 7
    -1 -3 7
    -1 -3 6
    -1 -3 5
    -1 -3 4
    -1 -3 4
    -1 -3 4
    -1 -3 3
    -1 -3 3
    -1 -3 3
    -1 -3 2
    -1 -3 2
    -1 -3 2
    -1 -3 2
    -1 -3 1
    -1 -3 1
    -1 -3 1
    -1 -3 0
    -1 -3 0
    -1 -3 -1
    -1 -3 -1
    -1 -3 -1
    -1 -3 -1
    -1 -3 -1
    -1 -3 -2
    -1 -3 -2
    -1 -3 -2
    -1 -3 -3
    -1 -3 -3
    -1 -3 -3
    -1 -3 -4
    -1 -3 -5
    -1 -3 -5
    -1 -3 -6
    -1 -3 -6
    -1 -3 -7
    1 3 7
    -1 -3 -8
    -1 -3 -8
    -1 -3 -8
    1 3 8
    1 3 9
    1 3 10
    1 3 10
    1 3 11
    1 3 11
    1 3 12
    1 3 12
    1 4 -14
    -1 -4 14
    -1 -4 13
    -1 -4 12
    -1 -4 11
    1 4 -10
    -1 -4 10
    -1 -4 10
    -1 -4 9
    1 4 -9
    -1 -4 9
    -1 -4 8
    -1 -4 8
    1 4 -8
    -1 -4 7
    1 4 -7
    -1 -4 7
    -1 -4 6
    1 4 -6
    -1 -4 5
    -1 -4 5
    -1 -4 4
    -1 -4 4
    -1 -4 4
    1 4 -4
    -1 -4 3
    -1 -4 3
    -1 -4 2
    -1 -4 2
    -1 -4 2
    -1 -4 1
    -1 -4 1
    -1 -4 1
    -1 -4 0
    -1 -4 0
    -1 -4 0
    -1 -4 -1
    -1 -4 -1
    -1 -4 -2
    -1 -4 -2
    -1 -4 -2
    -1 -4 -3
    -1 -4 -3
    -1 -4 -3
    -1 -4 -4
    -1 -4 -4
    -1 -4 -5
    -1 -4 -5
    -1 -4 -5
    -1 -4 -5
    -1 -4 -6
    -1 -4 -6
    -1 -4 -6
    -1 -4 -6
    -1 -4 -6
    -1 -4 -7
    -1 -4 -7
    -1 -4 -7
    -1 -4 -8
    -1 -4 -8
    -1 -4 -8
    -1 -4 -9
    1 4 9
    1 4 10
    1 4 11
    1 4 11
    1 4 12
    1 4 12
    -1 -5 14
    1 5 -14
    -1 -5 13
    1 5 -13
    -1 -5 12
    -1 -5 11
    -1 -5 10
    -1 -5 9
    -1 -5 9
    1 5 -9
    -1 -5 8
    -1 -5 8
    1 5 -8
    -1 -5 7
    1 5 -7
    -1 -5 7
    -1 -5 7
    1 5 -6
    -1 -5 6
    -1 -5 6
    -1 -5 5
    1 5 -5
    -1 -5 5
    1 5 -4
    -1 -5 4
    -1 -5 4
    -1 -5 3
    -1 -5 3
    -1 -5 3
    -1 -5 2
    -1 -5 2
    -1 -5 2
    -1 -5 1
    -1 -5 1
    -1 -5 1
    -1 -5 0
    -1 -5 0
    -1 -5 0
    -1 -5 -1
    -1 -5 -1
    -1 -5 -2
    -1 -5 -3
    -1 -5 -3
    -1 -5 -4
    -1 -5 -4
    -1 -5 -4
    -1 -5 -4
    -1 -5 -5
    -1 -5 -5
    -1 -5 -5
    -1 -5 -5
    -1 -5 -6
    -1 -5 -6
    -1 -5 -6
    -1 -5 -7
    -1 -5 -7
    -1 -5 -7
    -1 -5 -8
    -1 -5 -9
    -1 -5 -10
    1 5 11
    -1 -6 13
    -1 -6 12
    -1 -6 11
    -1 -6 11
    -1 -6 10
    1 6 -9
    -1 -6 9
    -1 -6 8
    1 6 -8
    -1 -6 7
    1 6 -7
    -1 -6 7
    1 6 -6
    -1 -6 6
    -1 -6 5
    -1 -6 5
    -1 -6 4
    -1 -6 4
    -1 -6 3
    -1 -6 3
    -1 -6 2
    -1 -6 2
    -1 -6 1
    -1 -6 1
    -1 -6 1
    -1 -6 0
    -1 -6 0
    -1 -6 -1
    -1 -6 -1
    -1 -6 -2
    -1 -6 -3
    -1 -6 -3
    -1 -6 -3
    -1 -6 -4
    -1 -6 -4
    -1 -6 -5
    -1 -6 -5
    -1 -6 -6
    -1 -6 -6
    -1 -6 -7
    -1 -6 -8
    -1 -6 -9
    -1 -6 -10
    -1 -6 -11
    1 6 11
    -1 -7 13
    -1 -7 13
    -1 -7 12
    -1 -7 11
    -1 -7 11
    -1 -7 10
    -1 -7 9
    -1 -7 8
    -1 -7 7
    -1 -7 7
    -1 -7 6
    -1 -7 5
    -1 -7 5
    -1 -7 4
    -1 -7 4
    -1 -7 4
    -1 -7 3
    -1 -7 3
    -1 -7 3
    -1 -7 3
    -1 -7 2
    -1 -7 2
    -1 -7 2
    -1 -7 2
    -1 -7 2
    -1 -7 1
    -1 -7 1
    -1 -7 1
    -1 -7 1
    -1 -7 1
    -1 -7 0
    -1 -7 0
    -1 -7 0
    -1 -7 0
    -1 -7 0
    -1 -7 -1
    -1 -7 -1
    -1 -7 -2
    -1 -7 -2
    -1 -7 -3
    -1 -7 -3
    -1 -7 -4
    -1 -7 -4
    -1 -7 -4
    -1 -7 -5
    -1 -7 -5
    -1 -7 -6
    -1 -7 -6
    -1 -7 -7
    -1 -7 -8
    -1 -7 -9
    -1 -7 -10
    1 7 10
    -1 -8 12
    -1 -8 12
    -1 -8 11
    -1 -8 11
    -1 -8 10
    -1 -8 9
    -1 -8 9
    -1 -8 8
    -1 -8 8
    -1 -8 7
    -1 -8 7
    -1 -8 6
    -1 -8 6
    -1 -8 5
    -1 -8 5
    -1 -8 4
    -1 -8 4
    -1 -8 4
    -1 -8 4
    -1 -8 4
    -1 -8 3
    -1 -8 3
    -1 -8 3
    -1 -8 3
    -1 -8 2
    -1 -8 2
    -1 -8 2
    -1 -8 2
    -1 -8 1
    -1 -8 1
    -1 -8 1
    -1 -8 1
    -1 -8 1
    -1 -8 0
    -1 -8 0
    -1 -8 0
    -1 -8 0
    -1 -8 -1
    -1 -8 -1
    -1 -8 -1
    -1 -8 -1
    -1 -8 -2
    -1 -8 -2
    -1 -8 -2
    -1 -8 -3
    -1 -8 -3
    -1 -8 -4
    -1 -8 -4
    -1 -8 -5
    -1 -8 -5
    -1 -8 -6
    -1 -8 -6
    -1 -8 -7
    -1 -8 -8
    -1 -8 -9
    -1 -9 12
    -1 -9 11
    -1 -9 10
    -1 -9 9
    -1 -9 9
    -1 -9 8
    -1 -9 8
    -1 -9 7
    -1 -9 7
    -1 -9 7
    -1 -9 6
    -1 -9 6
    -1 -9 5
    -1 -9 5
    -1 -9 4
    -1 -9 4
    -1 -9 4
    -1 -9 4
    -1 -9 4
    -1 -9 3
    -1 -9 3
    -1 -9 3
    -1 -9 3
    -1 -9 2
    -1 -9 2
    -1 -9 2
    -1 -9 2
    -1 -9 1
    -1 -9 1
    -1 -9 1
    -1 -9 1
    -1 -9 1
    -1 -9 0
    -1 -9 0
    -1 -9 0
    -1 -9 0
    -1 -9 0
    -1 -9 -1
    -1 -9 -1
    -1 -9 -1
    -1 -9 -1
    -1 -9 -2
    -1 -9 -2
    -1 -9 -3
    -1 -9 -3
    -1 -9 -3
    -1 -9 -4
    -1 -9 -4
    -1 -9 -4
    -1 -9 -5
    -1 -9 -5
    -1 -9 -6
    -1 -9 -7
    -1 -9 -7
    -1 -9 -8
    -1 -9 -8
    -1 -10 10
    -1 -10 9
    -1 -10 9
    -1 -10 8
    -1 -10 7
    -1 -10 7
    -1 -10 6
    -1 -10 6
    -1 -10 5
    -1 -10 5
    -1 -10 5
    -1 -10 4
    -1 -10 4
    -1 -10 4
    -1 -10 3
    -1 -10 3
    -1 -10 2
    -1 -10 2
    -1 -10 2
    -1 -10 1
    -1 -10 1
    -1 -10 1
    -1 -10 0
    -1 -10 0
    -1 -10 0
    -1 -10 -1
    -1 -10 -1
    -1 -10 -1
    -1 -10 -2
    -1 -10 -2
    -1 -10 -2
    -1 -10 -3
    -1 -10 -3
    -1 -10 -3
    -1 -10 -4
    -1 -10 -4
    -1 -10 -5
    -1 -10 -6
    -1 -10 -7
    -1 -11 9
    -1 -11 8
    -1 -11 7
    -1 -11 6
    -1 -11 6
    -1 -11 5
    -1 -11 4
    -1 -11 3
    -1 -11 3
    -1 -11 2
    -1 -11 2
    -1 -11 1
    -1 -11 1
    -1 -11 0
    -1 -11 0
    -1 -11 -1
    -1 -11 -1
    -1 -11 -2
    -1 -11 -3
    -1 -11 -3
    -1 -11 -4
    -1 -11 -4
    -1 -11 -5
    -1 -12 8
    -1 -12 7
    -1 -12 6
    -1 -12 5
    -1 -12 4
    -1 -12 3
    -1 -12 2
    -1 -12 1
    -1 -12 1
    -1 -12 0
    -1 -12 0
    -1 -12 -1
    -1 -12 -2
    -1 -12 -3
    -1 -13 4
    -1 -13 4
    -1 -13 3
    -1 -13 3
    -1 -13 2
    -1 -13 2
    -1 -13 1
    -1 -13 1
    -2 13 2
    2 -13 -2
    2 -13 -1
    2 -13 -1
    2 -13 -1
    2 -13 0
    2 -13 0
    2 -13 0
    2 -13 0
    2 -13 1
    2 -13 1
    2 -13 1
    2 -13 1
    2 -13 2
    2 -13 2
    2 -13 3
    2 -13 3
    2 -13 3
    2 -13 4
    -2 12 5
    2 -12 -5
    -2 12 4
    2 -12 -4
    2 -12 -3
    2 -12 -2
    2 -12 -1
    2 -12 -1
    2 -12 0
    2 -12 0
    2 -12 1
    2 -12 1
    2 -12 2
    2 -12 2
    2 -12 3
    2 -12 3
    2 -12 3
    -2 12 -4
    2 -12 4
    -2 12 -5
    2 -12 5
    -2 12 -6
    2 -12 6
    2 -11 -7
    -2 11 6
    2 -11 -6
    2 -11 -5
    -2 11 5
    2 -11 -4
    2 -11 -3
    2 -11 -2
    2 -11 -2
    2 -11 -1
    2 -11 -1
    2 -11 0
    2 -11 1
    2 -11 2
    2 -11 3
    2 -11 3
    2 -11 3
    2 -11 4
    2 -11 5
    2 -11 6
    -2 11 -6
    2 -11 7
    -2 11 -7
    2 -11 8
    2 -10 -8
    -2 10 7
    2 -10 -7
    2 -10 -6
    -2 10 6
    -2 10 5
    2 -10 -5
    2 -10 -4
    2 -10 -3
    2 -10 -2
    2 -10 -2
    2 -10 -1
    2 -10 0
    2 -10 1
    2 -10 2
    2 -10 3
    2 -10 4
    2 -10 5
    2 -10 6
    -2 10 -7
    2 -10 8
    2 -10 9
    2 -9 -9
    -2 9 8
    2 -9 -8
    -2 9 7
    2 -9 -7
    2 -9 -6
    -2 9 6
    2 -9 -5
    2 -9 -4
    2 -9 -3
    2 -9 -2
    2 -9 -2
    2 -9 -2
    2 -9 -2
    2 -9 -1
    2 -9 -1
    2 -9 0
    2 -9 0
    -2 9 -1
    2 -9 1
    2 -9 1
    2 -9 1
    -2 9 -2
    2 -9 2
    2 -9 2
    2 -9 2
    -2 9 -3
    2 -9 3
    2 -9 3
    2 -9 4
    2 -9 5
    2 -9 6
    -2 9 -7
    -2 9 -8
    2 -9 8
    2 -9 9
    -2 9 -9
    -2 9 -10
    2 -8 -11
    2 -8 -10
    2 -8 -9
    2 -8 -8
    -2 8 8
    -2 8 7
    2 -8 -7
    2 -8 -7
    -2 8 6
    2 -8 -6
    2 -8 -5
    2 -8 -5
    2 -8 -4
    2 -8 -4
    2 -8 -3
    2 -8 -3
    2 -8 -2
    2 -8 -2
    2 -8 -2
    2 -8 -2
    2 -8 -1
    2 -8 -1
    2 -8 -1
    2 -8 0
    2 -8 0
    -2 8 0
    2 -8 0
    2 -8 1
    -2 8 -1
    2 -8 1
    2 -8 1
    2 -8 2
    2 -8 2
    -2 8 -2
    2 -8 2
    2 -8 3
    -2 8 -3
    -2 8 -4
    2 -8 4
    -2 8 -5
    -2 8 -5
    2 -8 5
    -2 8 -6
    -2 8 -7
    2 -8 8
    -2 8 -8
    -2 8 -9
    -2 8 -10
    -2 8 -11
    2 -7 -11
    2 -7 -10
    -2 7 10
    2 -7 -9
    -2 7 9
    2 -7 -8
    -2 7 8
    -2 7 8
    -2 7 7
    2 -7 -7
    -2 7 7
    2 -7 -7
    -2 7 6
    2 -7 -6
    2 -7 -6
    2 -7 -6
    -2 7 6
    2 -7 -5
    2 -7 -5
    2 -7 -4
    2 -7 -4
    2 -7 -3
    2 -7 -3
    2 -7 -2
    2 -7 -2
    2 -7 -2
    2 -7 -2
    2 -7 -1
    2 -7 -1
    2 -7 -1
    2 -7 -1
    2 -7 0
    2 -7 0
    -2 7 0
    2 -7 0
    2 -7 1
    -2 7 -1
    2 -7 1
    2 -7 1
    2 -7 2
    -2 7 -2
    2 -7 2
    2 -7 2
    -2 7 -3
    -2 7 -3
    -2 7 -4
    -2 7 -4
    -2 7 -5
    -2 7 -5
    -2 7 -6
    -2 7 -6
    -2 7 -7
    -2 7 -8
    -2 7 -9
    -2 7 -10
    -2 7 -11
    -2 7 -12
    2 -6 -12
    -2 6 11
    2 -6 -11
    -2 6 11
    2 -6 -10
    -2 6 10
    -2 6 10
    -2 6 9
    2 -6 -9
    -2 6 9
    -2 6 8
    2 -6 -8
    -2 6 8
    2 -6 -7
    -2 6 7
    -2 6 7
    2 -6 -7
    2 -6 -7
    2 -6 -6
    -2 6 6
    2 -6 -6
    -2 6 6
    2 -6 -6
    2 -6 -5
    -2 6 5
    2 -6 -5
    2 -6 -5
    2 -6 -4
    -2 6 4
    2 -6 -4
    2 -6 -3
    2 -6 -3
    2 -6 -3
    2 -6 -2
    2 -6 -2
    2 -6 -2
    -2 6 1
    2 -6 -1
    -2 6 0
    2 -6 0
    -2 6 -1
    2 -6 1
    2 -6 2
    -2 6 -2
    -2 6 -2
    -2 6 -3
    -2 6 -3
    -2 6 -3
    -2 6 -4
    -2 6 -4
    -2 6 -5
    -2 6 -5
    -2 6 -6
    -2 6 -6
    -2 6 -7
    -2 6 -7
    -2 6 -7
    -2 6 -8
    -2 6 -8
    -2 6 -9
    -2 6 -9
    -2 6 -10
    -2 6 -10
    -2 6 -11
    -2 6 -11
    -2 6 -12
    -2 5 13
    -2 5 12
    -2 5 12
    2 -5 -12
    -2 5 11
    2 -5 -11
    -2 5 11
    2 -5 -10
    -2 5 10
    -2 5 10
    -2 5 9
    2 -5 -9
    2 -5 -8
    2 -5 -8
    -2 5 8
    -2 5 8
    2 -5 -8
    2 -5 -7
    -2 5 7
    2 -5 -7
    -2 5 7
    -2 5 6
    2 -5 -6
    2 -5 -6
    -2 5 6
    2 -5 -6
    -2 5 5
    2 -5 -5
    2 -5 -5
    2 -5 -5
    2 -5 -4
    2 -5 -4
    2 -5 -3
    2 -5 -2
    -2 5 1
    2 -5 -1
    -2 5 0
    2 -5 0
    -2 5 -1
    -2 5 -2
    -2 5 -2
    -2 5 -3
    -2 5 -3
    -2 5 -4
    -2 5 -4
    -2 5 -4
    -2 5 -4
    -2 5 -5
    -2 5 -5
    -2 5 -5
    -2 5 -6
    -2 5 -6
    -2 5 -6
    -2 5 -7
    2 -5 8
    -2 5 -8
    -2 5 -9
    -2 5 -10
    -2 5 -10
    -2 5 -11
    -2 5 -11
    -2 5 -12
    -2 5 -12
    -2 4 13
    2 -4 -13
    2 -4 -12
    -2 4 12
    -2 4 12
    -2 4 11
    -2 4 11
    2 -4 -11
    -2 4 10
    -2 4 10
    2 -4 -10
    -2 4 9
    2 -4 -9
    -2 4 8
    2 -4 -8
    -2 4 8
    2 -4 -8
    2 -4 -8
    2 -4 -7
    -2 4 7
    2 -4 -7
    -2 4 7
    -2 4 6
    2 -4 -6
    -2 4 6
    2 -4 -6
    2 -4 -5
    2 -4 -4
    2 -4 -3
    2 -4 -2
    -2 4 1
    2 -4 -1
    -2 4 0
    -2 4 -1
    -2 4 -1
    -2 4 -2
    -2 4 -2
    -2 4 -3
    -2 4 -3
    -2 4 -4
    -2 4 -4
    2 -4 5
    -2 4 -5
    -2 4 -5
    -2 4 -5
    -2 4 -6
    2 -4 6
    -2 4 -7
    -2 4 -7
    2 -4 7
    2 -4 8
    -2 4 -8
    -2 4 -8
    -2 4 -9
    2 -4 9
    2 -4 10
    -2 4 -10
    -2 4 -11
    2 -4 11
    -2 4 -12
    -2 4 -12
    -2 4 -13
    -2 3 14
    2 -3 -14
    -2 3 13
    2 -3 -13
    -2 3 12
    -2 3 12
    -2 3 11
    -2 3 11
    -2 3 10
    -2 3 10
    2 -3 -10
    -2 3 9
    2 -3 -9
    -2 3 9
    -2 3 9
    2 -3 -9
    2 -3 -8
    -2 3 8
    2 -3 -8
    -2 3 8
    -2 3 8
    2 -3 -7
    2 -3 -7
    -2 3 7
    -2 3 7
    -2 3 7
    2 -3 -7
    2 -3 -7
    2 -3 -6
    -2 3 6
    2 -3 -5
    -2 3 5
    2 -3 -4
    -2 3 4
    -2 3 3
    -2 3 3
    2 -3 -3
    2 -3 -2
    -2 3 2
    -2 3 1
    -2 3 1
    -2 3 0
    -2 3 0
    -2 3 -1
    -2 3 -1
    -2 3 -2
    -2 3 -2
    -2 3 -2
    -2 3 -3
    -2 3 -3
    -2 3 -4
    -2 3 -4
    2 -3 5
    -2 3 -5
    -2 3 -6
    2 -3 6
    -2 3 -6
    -2 3 -7
    2 -3 7
    -2 3 -8
    2 -3 8
    -2 3 -8
    2 -3 8
    -2 3 -8
    2 -3 9
    2 -3 9
    -2 3 -9
    -2 3 -10
    2 -3 10
    2 -3 10
    2 -3 11
    2 -3 11
    -2 3 -11
    2 -3 12
    -2 3 -13
    2 -2 -14
    2 -2 -13
    -2 2 13
    -2 2 12
    2 -2 -12
    -2 2 11
    -2 2 11
    -2 2 10
    -2 2 10
    2 -2 -10
    -2 2 10
    -2 2 9
    -2 2 9
    -2 2 9
    2 -2 -9
    2 -2 -8
    -2 2 8
    -2 2 8
    2 -2 -8
    -2 2 7
    2 -2 -7
    -2 2 7
    -2 2 7
    -2 2 6
    2 -2 -6
    -2 2 5
    -2 2 5
    2 -2 -4
    -2 2 4
    2 -2 -3
    -2 2 3
    -2 2 3
    2 -2 -2
    -2 2 2
    -2 2 2
    -2 2 1
    -2 2 1
    -2 2 1
    -2 2 0
    -2 2 0
    -2 2 0
    -2 2 -1
    -2 2 -1
    -2 2 -1
    -2 2 -2
    -2 2 -2
    -2 2 -2
    -2 2 -3
    -2 2 -3
    -2 2 -4
    -2 2 -5
    -2 2 -6
    2 -2 6
    -2 2 -6
    2 -2 7
    -2 2 -7
    -2 2 -8
    -2 2 -8
    2 -2 8
    2 -2 8
    -2 2 -9
    2 -2 9
    2 -2 9
    2 -2 10
    2 -2 10
    2 -2 11
    2 -2 11
    2 -2 12
    2 -2 12
    -2 2 -13
    2 -2 13
    2 -1 -14
    2 -1 -13
    2 -1 -12
    -2 1 11
    -2 1 11
    -2 1 10
    -2 1 10
    -2 1 10
    -2 1 9
    2 -1 -9
    -2 1 9
    -2 1 9
    -2 1 8
    -2 1 8
    -2 1 8
    -2 1 8
    2 -1 -8
    2 -1 -7
    -2 1 7
    -2 1 7
    -2 1 6
    -2 1 5
    -2 1 5
    2 -1 -4
    -2 1 4
    -2 1 4
    -2 1 3
    -2 1 3
    -2 1 3
    -2 1 3
    2 -1 -3
    -2 1 2
    -2 1 2
    -2 1 2
    -2 1 2
    -2 1 1
    -2 1 1
    -2 1 1
    -2 1 1
    -2 1 0
    -2 1 0
    -2 1 0
    -2 1 0
    -2 1 0
    -2 1 -1
    -2 1 -1
    -2 1 -1
    -2 1 -1
    -2 1 -2
    -2 1 -2
    -2 1 -2
    -2 1 -3
    -2 1 -3
    -2 1 -4
    -2 1 -4
    -2 1 -5
    -2 1 -5
    2 -1 6
    -2 1 -6
    -2 1 -6
    -2 1 -6
    -2 1 -7
    -2 1 -7
    2 -1 7
    -2 1 -7
    2 -1 8
    2 -1 8
    -2 1 -8
    -2 1 -8
    2 -1 9
    2 -1 9
    -2 1 -9
    -2 1 -10
    2 -1 10
    2 -1 10
    -2 1 -11
    2 -1 11
    2 -1 11
    2 -1 12
    2 -1 12
    -2 1 -13
    2 -1 13
    2 0 -14
    2 0 -13
    2 0 -12
    -2 0 11
    -2 0 10
    2 0 -10
    -2 0 10
    -2 0 10
    -2 0 10
    2 0 -9
    -2 0 9
    -2 0 9
    -2 0 9
    -2 0 9
    2 0 -8
    -2 0 8
    -2 0 8
    -2 0 7
    2 0 -7
    -2 0 6
    -2 0 5
    -2 0 4
    -2 0 4
    -2 0 3
    -2 0 3
    -2 0 3
    -2 0 2
    -2 0 2
    -2 0 2
    -2 0 1
    -2 0 1
    -2 0 1
    -2 0 0
    -2 0 0
    -2 0 0
    -2 0 -1
    -2 0 -1
    -2 0 -1
    -2 0 -2
    -2 0 -2
    -2 0 -2
    -2 0 -2
    -2 0 -3
    -2 0 -3
    -2 0 -4
    -2 0 -4
    -2 0 -5
    -2 0 -5
    2 0 6
    -2 0 -6
    -2 0 -7
    -2 0 -7
    2 0 7
    -2 0 -7
    2 0 8
    -2 0 -8
    -2 0 -8
    2 0 8
    -2 0 -8
    2 0 9
    -2 0 -9
    2 0 9
    2 0 10
    2 0 10
    -2 0 -11
    2 0 11
    2 0 11
    2 0 12
    2 0 12
    2 1 -14
    2 1 -13
    2 1 -12
    -2 -1 12
    -2 -1 11
    -2 -1 11
    2 1 -11
    -2 -1 10
    -2 -1 10
    -2 -1 10
    2 1 -9
    -2 -1 9
    -2 -1 9
    -2 -1 9
    -2 -1 9
    -2 -1 8
    2 1 -8
    -2 -1 8
    -2 -1 8
    -2 -1 8
    2 1 -7
    -2 -1 7
    -2 -1 6
    -2 -1 6
    -2 -1 5
    -2 -1 5
    -2 -1 4
    -2 -1 4
    -2 -1 4
    -2 -1 3
    -2 -1 3
    -2 -1 3
    -2 -1 3
    -2 -1 2
    -2 -1 2
    -2 -1 2
    -2 -1 2
    -2 -1 1
    -2 -1 1
    -2 -1 1
    -2 -1 1
    -2 -1 0
    -2 -1 0
    -2 -1 0
    -2 -1 -1
    -2 -1 -1
    -2 -1 -1
    -2 -1 -1
    -2 -1 -1
    -2 -1 -2
    -2 -1 -2
    -2 -1 -3
    -2 -1 -3
    -2 -1 -4
    -2 -1 -4
    -2 -1 -5
    -2 -1 -6
    2 1 6
    -2 -1 -7
    -2 -1 -7
    2 1 7
    -2 -1 -7
    -2 -1 -8
    -2 -1 -8
    2 1 8
    2 1 8
    -2 -1 -8
    2 1 9
    2 1 9
    2 1 10
    2 1 10
    2 1 11
    2 1 11
    2 1 12
    2 1 12
    -2 -2 14
    -2 -2 13
    -2 -2 12
    -2 -2 11
    -2 -2 11
    -2 -2 10
    -2 -2 10
    -2 -2 9
    -2 -2 9
    -2 -2 9
    -2 -2 8
    -2 -2 8
    -2 -2 8
    -2 -2 7
    -2 -2 7
    -2 -2 7
    -2 -2 7
    2 2 -6
    -2 -2 6
    -2 -2 6
    -2 -2 5
    -2 -2 5
    -2 -2 5
    -2 -2 4
    -2 -2 4
    -2 -2 4
    -2 -2 4
    -2 -2 3
    -2 -2 3
    -2 -2 3
    -2 -2 3
    -2 -2 2
    -2 -2 2
    -2 -2 2
    -2 -2 1
    -2 -2 1
    -2 -2 1
    -2 -2 0
    -2 -2 0
    -2 -2 0
    -2 -2 -1
    -2 -2 -1
    -2 -2 -1
    -2 -2 -1
    -2 -2 -2
    -2 -2 -2
    -2 -2 -3
    -2 -2 -3
    -2 -2 -4
    -2 -2 -4
    -2 -2 -5
    -2 -2 -5
    -2 -2 -5
    -2 -2 -5
    -2 -2 -6
    -2 -2 -6
    -2 -2 -6
    -2 -2 -7
    2 2 7
    -2 -2 -7
    -2 -2 -7
    -2 -2 -8
    2 2 8
    -2 -2 -8
    2 2 9
    2 2 9
    2 2 10
    2 2 10
    2 2 11
    2 2 11
    2 2 12
    2 2 12
    -2 -3 14
    -2 -3 13
    -2 -3 12
    -2 -3 11
    -2 -3 10
    -2 -3 10
    -2 -3 9
    -2 -3 9
    -2 -3 9
    -2 -3 8
    -2 -3 8
    -2 -3 8
    -2 -3 7
    -2 -3 7
    -2 -3 7
    -2 -3 6
    -2 -3 5
    -2 -3 4
    -2 -3 4
    -2 -3 3
    -2 -3 3
    -2 -3 3
    -2 -3 2
    -2 -3 2
    -2 -3 2
    -2 -3 2
    -2 -3 1
    -2 -3 1
    -2 -3 1
    -2 -3 1
    -2 -3 0
    -2 -3 0
    -2 -3 0
    -2 -3 -1
    -2 -3 -1
    -2 -3 -2
    -2 -3 -3
    -2 -3 -4
    -2 -3 -4
    -2 -3 -4
    -2 -3 -4
    -2 -3 -4
    -2 -3 -5
    -2 -3 -5
    -2 -3 -5
    -2 -3 -5
    -2 -3 -5
    -2 -3 -6
    -2 -3 -6
    -2 -3 -6
    -2 -3 -7
    -2 -3 -7
    -2 -3 -7
    -2 -3 -7
    2 3 9
    2 3 10
    2 3 11
    2 3 12
    -2 -4 14
    -2 -4 13
    -2 -4 12
    -2 -4 11
    2 4 -10
    -2 -4 10
    2 4 -9
    -2 -4 9
    -2 -4 9
    -2 -4 8
    -2 -4 7
    -2 -4 7
    -2 -4 6
    -2 -4 5
    -2 -4 4
    -2 -4 4
    -2 -4 4
    -2 -4 3
    -2 -4 3
    -2 -4 2
    -2 -4 2
    -2 -4 1
    -2 -4 1
    -2 -4 1
    -2 -4 0
    -2 -4 0
    -2 -4 0
    -2 -4 -1
    -2 -4 -1
    -2 -4 -2
    -2 -4 -3
    -2 -4 -3
    -2 -4 -3
    -2 -4 -3
    -2 -4 -3
    -2 -4 -3
    -2 -4 -4
    -2 -4 -4
    -2 -4 -4
    -2 -4 -4
    -2 -4 -4
    -2 -4 -5
    -2 -4 -5
    -2 -4 -5
    -2 -4 -6
    -2 -4 -6
    -2 -4 -6
    -2 -4 -7
    -2 -4 -7
    -2 -4 -7
    -2 -4 -8
    2 4 9
    -2 -4 -9
    2 4 10
    2 4 11
    -2 -5 14
    -2 -5 13
    -2 -5 12
    -2 -5 12
    -2 -5 11
    -2 -5 10
    -2 -5 10
    -2 -5 9
    2 5 -9
    -2 -5 8
    -2 -5 7
    -2 -5 7
    -2 -5 6
    -2 -5 6
    -2 -5 5
    -2 -5 5
    -2 -5 4
    -2 -5 4
    -2 -5 4
    -2 -5 3
    -2 -5 3
    -2 -5 3
    -2 -5 2
    -2 -5 2
    -2 -5 1
    -2 -5 1
    -2 -5 0
    -2 -5 0
    -2 -5 0
    -2 -5 -1
    -2 -5 -1
    -2 -5 -2
    -2 -5 -2
    -2 -5 -2
    -2 -5 -2
    -2 -5 -3
    -2 -5 -3
    -2 -5 -3
    -2 -5 -3
    -2 -5 -4
    -2 -5 -4
    -2 -5 -4
    -2 -5 -4
    -2 -5 -5
    -2 -5 -5
    -2 -5 -6
    -2 -5 -6
    -2 -5 -7
    -2 -5 -8
    -2 -5 -9
    -2 -5 -10
    2 5 10
    2 5 11
    -2 -6 13
    -2 -6 13
    -2 -6 12
    -2 -6 12
    -2 -6 11
    -2 -6 10
    -2 -6 10
    -2 -6 9
    -2 -6 8
    -2 -6 8
    -2 -6 7
    -2 -6 6
    -2 -6 6
    -2 -6 5
    -2 -6 5
    -2 -6 5
    -2 -6 4
    -2 -6 4
    -2 -6 4
    -2 -6 4
    -2 -6 3
    -2 -6 3
    -2 -6 3
    -2 -6 3
    -2 -6 3
    -2 -6 2
    -2 -6 2
    -2 -6 2
    -2 -6 2
    -2 -6 1
    -2 -6 1
    -2 -6 1
    -2 -6 1
    -2 -6 1
    -2 -6 0
    -2 -6 0
    -2 -6 0
    -2 -6 0
    -2 -6 0
    -2 -6 0
    -2 -6 -1
    -2 -6 -1
    -2 -6 -1
    -2 -6 -2
    -2 -6 -2
    -2 -6 -3
    -2 -6 -3
    -2 -6 -3
    -2 -6 -4
    -2 -6 -4
    -2 -6 -4
    -2 -6 -5
    -2 -6 -5
    -2 -6 -6
    -2 -6 -7
    -2 -6 -8
    -2 -6 -9
    2 6 9
    2 6 10
    -2 -6 -10
    -2 -7 13
    -2 -7 13
    -2 -7 12
    -2 -7 12
    -2 -7 11
    -2 -7 11
    -2 -7 10
    -2 -7 9
    -2 -7 8
    -2 -7 8
    -2 -7 7
    -2 -7 7
    -2 -7 6
    -2 -7 6
    -2 -7 5
    -2 -7 5
    -2 -7 5
    -2 -7 4
    -2 -7 4
    -2 -7 4
    -2 -7 4
    -2 -7 4
    -2 -7 3
    -2 -7 3
    -2 -7 3
    -2 -7 3
    -2 -7 3
    -2 -7 3
    -2 -7 2
    -2 -7 2
    -2 -7 2
    -2 -7 2
    -2 -7 2
    -2 -7 1
    -2 -7 1
    -2 -7 1
    -2 -7 1
    -2 -7 1
    -2 -7 1
    -2 -7 0
    -2 -7 0
    -2 -7 0
    -2 -7 0
    -2 -7 0
    -2 -7 0
    -2 -7 -1
    -2 -7 -1
    -2 -7 -2
    -2 -7 -2
    -2 -7 -3
    -2 -7 -3
    -2 -7 -3
    -2 -7 -4
    -2 -7 -4
    -2 -7 -4
    -2 -7 -5
    -2 -7 -6
    -2 -7 -7
    -2 -7 -8
    -2 -7 -9
    2 7 9
    -2 -7 -9
    -2 -8 12
    -2 -8 11
    -2 -8 10
    -2 -8 10
    -2 -8 9
    -2 -8 9
    -2 -8 8
    -2 -8 7
    -2 -8 6
    -2 -8 6
    -2 -8 5
    -2 -8 5
    -2 -8 4
    -2 -8 4
    -2 -8 4
    -2 -8 4
    -2 -8 4
    -2 -8 3
    -2 -8 3
    -2 -8 3
    -2 -8 3
    -2 -8 3
    -2 -8 2
    -2 -8 2
    -2 -8 2
    -2 -8 2
    -2 -8 2
    -2 -8 1
    -2 -8 1
    -2 -8 1
    -2 -8 1
    -2 -8 1
    -2 -8 0
    -2 -8 0
    -2 -8 0
    -2 -8 0
    -2 -8 0
    -2 -8 0
    -2 -8 -1
    -2 -8 -1
    -2 -8 -1
    -2 -8 -2
    -2 -8 -2
    -2 -8 -2
    -2 -8 -3
    -2 -8 -3
    -2 -8 -4
    -2 -8 -5
    -2 -8 -6
    -2 -8 -7
    -2 -8 -7
    -2 -8 -8
    -2 -8 -8
    -2 -8 -8
    -2 -9 11
    -2 -9 10
    -2 -9 10
    -2 -9 9
    -2 -9 8
    -2 -9 7
    -2 -9 6
    -2 -9 5
    -2 -9 5
    -2 -9 4
    -2 -9 4
    -2 -9 3
    -2 -9 2
    -2 -9 1
    -2 -9 1
    -2 -9 0
    -2 -9 0
    -2 -9 0
    -2 -9 -1
    -2 -9 -1
    -2 -9 -2
    -2 -9 -2
    -2 -9 -3
    -2 -9 -3
    -2 -9 -4
    -2 -9 -4
    -2 -9 -5
    -2 -9 -6
    -2 -9 -6
    -2 -9 -7
    -2 -9 -7
    -2 -9 -7
    -2 -10 10
    -2 -10 9
    -2 -10 8
    -2 -10 7
    -2 -10 6
    -2 -10 5
    -2 -10 5
    -2 -10 4
    -2 -10 3
    -2 -10 2
    -2 -10 1
    -2 -10 1
    -2 -10 0
    -2 -10 0
    -2 -10 -1
    -2 -10 -1
    -2 -10 -2
    -2 -10 -2
    -2 -10 -3
    -2 -10 -3
    -2 -10 -4
    -2 -10 -4
    -2 -10 -5
    -2 -10 -6
    -2 -11 9
    -2 -11 8
    -2 -11 7
    -2 -11 6
    -2 -11 5
    -2 -11 5
    -2 -11 5
    -2 -11 4
    -2 -11 4
    -2 -11 3
    -2 -11 3
    -2 -11 2
    -2 -11 2
    -2 -11 1
    -2 -11 1
    -2 -11 1
    -2 -11 0
    -2 -11 0
    -2 -11 -1
    -2 -11 -2
    -2 -11 -3
    -2 -11 -4
    -2 -12 7
    -2 -12 5
    -2 -12 5
    -2 -12 4
    -2 -12 4
    -2 -12 3
    -2 -12 3
    -2 -12 2
    -2 -12 2
    -2 -12 1
    -2 -12 1
    -2 -12 1
    -2 -12 0
    -2 -12 0
    -2 -12 -1
    3 -13 -1
    3 -13 0
    3 -13 0
    3 -13 0
    3 -13 1
    3 -13 1
    3 -13 1
    3 -12 -5
    -3 12 5
    3 -12 -4
    -3 12 4
    -3 12 3
    3 -12 -2
    3 -12 -2
    3 -12 -1
    3 -12 -1
    3 -12 0
    3 -12 0
    3 -12 1
    3 -12 1
    3 -12 2
    3 -12 2
    3 -12 2
    3 -12 3
    -3 12 -3
    3 -12 3
    -3 12 -4
    -3 12 -5
    -3 11 7
    3 -11 -7
    -3 11 6
    3 -11 -6
    -3 11 5
    3 -11 -5
    -3 11 4
    3 -11 -4
    3 -11 -3
    3 -11 -3
    3 -11 -2
    3 -11 -1
    3 -11 0
    3 -11 1
    -3 11 -2
    3 -11 2
    -3 11 -3
    3 -11 3
    -3 11 -4
    -3 11 -5
    -3 11 -6
    -3 11 -7
    3 -11 7
    3 -10 -8
    3 -10 -7
    -3 10 7
    -3 10 6
    3 -10 -6
    -3 10 5
    3 -10 -5
    3 -10 -4
    3 -10 -3
    3 -10 -3
    3 -10 -2
    3 -10 -1
    3 -10 0
    3 -10 1
    3 -10 2
    -3 10 -2
    -3 10 -3
    -3 10 -4
    -3 10 -5
    -3 10 -6
    -3 10 -7
    3 -10 7
    -3 10 -7
    -3 10 -8
    -3 9 10
    -3 9 8
    3 -9 -8
    -3 9 7
    3 -9 -7
    -3 9 6
    3 -9 -6
    3 -9 -5
    3 -9 -4
    3 -9 -3
    3 -9 -3
    3 -9 -2
    3 -9 -2
    3 -9 -1
    -3 9 0
    3 -9 0
    3 -9 1
    3 -9 2
    -3 9 -3
    -3 9 -4
    -3 9 -4
    -3 9 -5
    -3 9 -5
    -3 9 -6
    -3 9 -6
    -3 9 -7
    -3 9 -7
    -3 9 -8
    -3 9 -9
    3 -8 -11
    -3 8 11
    -3 8 10
    3 -8 -10
    3 -8 -9
    3 -8 -8
    -3 8 8
    3 -8 -8
    -3 8 7
    3 -8 -7
    -3 8 6
    3 -8 -6
    3 -8 -5
    3 -8 -4
    3 -8 -4
    3 -8 -3
    3 -8 -3
    3 -8 -3
    3 -8 -3
    3 -8 -2
    -3 8 2
    3 -8 -2
    3 -8 -2
    3 -8 -2
    3 -8 -1
    3 -8 -1
    3 -8 0
    3 -8 0
    3 -8 0
    -3 8 -1
    -3 8 -1
    3 -8 1
    3 -8 1
    -3 8 -2
    -3 8 -2
    3 -8 2
    3 -8 2
    -3 8 -2
    3 -8 2
    3 -8 3
    -3 8 -3
    -3 8 -3
    -3 8 -4
    -3 8 -4
    3 -8 4
    -3 8 -5
    -3 8 -5
    -3 8 -6
    -3 8 -6
    -3 8 -7
    -3 8 -8
    -3 8 -9
    -3 8 -10
    3 -7 -11
    -3 7 11
    3 -7 -10
    -3 7 10
    3 -7 -9
    -3 7 9
    3 -7 -8
    -3 7 8
    -3 7 7
    3 -7 -7
    3 -7 -7
    3 -7 -6
    3 -7 -6
    3 -7 -5
    3 -7 -5
    3 -7 -4
    3 -7 -4
    3 -7 -3
    3 -7 -3
    -3 7 3
    3 -7 -3
    -3 7 2
    -3 7 2
    3 -7 -2
    3 -7 -2
    3 -7 -1
    3 -7 -1
    -3 7 1
    -3 7 0
    3 -7 0
    3 -7 1
    -3 7 -1
    -3 7 -1
    -3 7 -2
    -3 7 -2
    -3 7 -2
    -3 7 -3
    -3 7 -3
    -3 7 -4
    -3 7 -4
    -3 7 -4
    -3 7 -5
    -3 7 -5
    -3 7 -5
    -3 7 -5
    -3 7 -6
    -3 7 -6
    -3 7 -6
    -3 7 -7
    -3 7 -7
    -3 7 -8
    -3 7 -8
    -3 7 -9
    -3 7 -9
    -3 7 -10
    -3 7 -10
    -3 7 -11
    3 -6 -12
    -3 6 12
    -3 6 11
    3 -6 -11
    3 -6 -10
    -3 6 10
    3 -6 -9
    -3 6 9
    -3 6 9
    -3 6 8
    -3 6 8
    3 -6 -7
    3 -6 -7
    -3 6 7
    3 -6 -7
    -3 6 7
    3 -6 -6
    -3 6 6
    3 -6 -6
    3 -6 -5
    3 -6 -5
    3 -6 -4
    3 -6 -4
    -3 6 3
    3 -6 -3
    3 -6 -3
    -3 6 3
    -3 6 2
    -3 6 2
    3 -6 -2
    -3 6 1
    3 -6 -1
    3 -6 -1
    3 -6 0
    -3 6 0
    -3 6 0
    -3 6 -1
    -3 6 -1
    -3 6 -1
    -3 6 -2
    -3 6 -2
    -3 6 -2
    -3 6 -2
    -3 6 -3
    -3 6 -3
    -3 6 -3
    -3 6 -3
    -3 6 -4
    -3 6 -4
    -3 6 -4
    -3 6 -4
    -3 6 -4
    -3 6 -5
    -3 6 -5
    -3 6 -5
    -3 6 -5
    -3 6 -6
    -3 6 -6
    -3 6 -6
    -3 6 -7
    -3 6 -7
    -3 6 -8
    -3 6 -8
    3 -6 8
    -3 6 -9
    -3 6 -9
    -3 6 -10
    -3 6 -10
    -3 6 -11
    -3 6 -11
    3 -5 -13
    3 -5 -12
    -3 5 12
    3 -5 -11
    -3 5 11
    -3 5 11
    3 -5 -10
    -3 5 10
    -3 5 10
    -3 5 9
    3 -5 -9
    3 -5 -8
    -3 5 8
    -3 5 8
    3 -5 -7
    3 -5 -7
    -3 5 7
    -3 5 7
    3 -5 -6
    -3 5 6
    3 -5 -6
    -3 5 6
    -3 5 6
    3 -5 -6
    3 -5 -5
    -3 5 5
    -3 5 4
    3 -5 -4
    -3 5 3
    -3 5 3
    3 -5 -3
    -3 5 2
    -3 5 1
    3 -5 -1
    -3 5 0
    -3 5 0
    -3 5 -1
    -3 5 -1
    -3 5 -1
    -3 5 -2
    -3 5 -2
    -3 5 -2
    -3 5 -2
    -3 5 -2
    -3 5 -3
    -3 5 -3
    -3 5 -3
    -3 5 -3
    -3 5 -4
    -3 5 -4
    -3 5 -4
    -3 5 -4
    -3 5 -5
    -3 5 -5
    -3 5 -5
    -3 5 -5
    -3 5 -6
    -3 5 -6
    -3 5 -6
    -3 5 -7
    -3 5 -7
    -3 5 -7
    -3 5 -8
    3 -5 8
    -3 5 -8
    -3 5 -9
    -3 5 -9
    3 -5 9
    -3 5 -10
    -3 5 -10
    3 -5 10
    -3 5 -11
    -3 5 -11
    3 -4 -13
    3 -4 -12
    -3 4 12
    -3 4 12
    3 -4 -11
    -3 4 11
    -3 4 11
    -3 4 10
    -3 4 10
    3 -4 -10
    3 -4 -9
    -3 4 9
    3 -4 -8
    -3 4 8
    -3 4 8
    -3 4 7
    -3 4 7
    3 -4 -7
    -3 4 6
    -3 4 6
    -3 4 6
    -3 4 5
    3 -4 -5
    -3 4 5
    3 -4 -5
    -3 4 5
    3 -4 -4
    -3 4 4
    -3 4 3
    -3 4 3
    -3 4 2
    -3 4 2
    -3 4 1
    -3 4 0
    -3 4 0
    -3 4 -1
    -3 4 -1
    -3 4 -1
    -3 4 -2
    -3 4 -2
    -3 4 -2
    -3 4 -3
    -3 4 -3
    -3 4 -3
    -3 4 -3
    -3 4 -4
    -3 4 -4
    -3 4 -4
    -3 4 -4
    -3 4 -5
    3 -4 5
    -3 4 -5
    -3 4 -5
    -3 4 -6
    3 -4 6
    -3 4 -6
    -3 4 -7
    3 -4 7
    -3 4 -7
    -3 4 -8
    -3 4 -8
    -3 4 -9
    -3 4 -9
    3 -4 9
    -3 4 -10
    3 -4 10
    -3 4 -11
    3 -4 11
    -3 4 -12
    3 -3 -14
    -3 3 13
    3 -3 -13
    -3 3 12
    -3 3 12
    3 -3 -11
    -3 3 11
    -3 3 11
    3 -3 -10
    -3 3 10
    -3 3 10
    -3 3 9
    -3 3 9
    -3 3 9
    3 -3 -9
    3 -3 -9
    3 -3 -8
    -3 3 8
    -3 3 8
    -3 3 8
    3 -3 -8
    -3 3 7
    -3 3 7
    -3 3 7
    -3 3 6
    -3 3 6
    -3 3 6
    -3 3 6
    -3 3 5
    -3 3 5
    -3 3 4
    -3 3 4
    -3 3 4
    -3 3 4
    3 -3 -4
    -3 3 3
    -3 3 3
    -3 3 3
    -3 3 2
    -3 3 2
    -3 3 2
    -3 3 1
    -3 3 1
    -3 3 1
    -3 3 0
    -3 3 0
    -3 3 0
    -3 3 -1
    -3 3 -1
    -3 3 -1
    -3 3 -2
    -3 3 -2
    -3 3 -2
    -3 3 -3
    3 -3 4
    -3 3 -4
    -3 3 -4
    -3 3 -5
    -3 3 -5
    3 -3 5
    3 -3 6
    -3 3 -6
    3 -3 7
    -3 3 -7
    3 -3 8
    3 -3 8
    3 -3 9
    3 -3 9
    -3 3 -10
    3 -3 10
    3 -3 10
    -3 3 -11
    3 -3 11
    -3 3 -12
    3 -3 12
    3 -2 -14
    3 -2 -13
    -3 2 12
    -3 2 11
    -3 2 11
    3 -2 -10
    -3 2 10
    -3 2 10
    -3 2 10
    3 -2 -9
    3 -2 -9
    -3 2 9
    -3 2 9
    -3 2 9
    -3 2 8
    -3 2 8
    -3 2 8
    -3 2 7
    -3 2 7
    -3 2 6
    -3 2 6
    -3 2 5
    -3 2 5
    -3 2 4
    -3 2 4
    -3 2 4
    -3 2 4
    -3 2 3
    -3 2 3
    -3 2 3
    -3 2 3
    -3 2 2
    -3 2 2
    -3 2 2
    -3 2 2
    -3 2 1
    -3 2 1
    -3 2 1
    -3 2 1
    -3 2 0
    -3 2 0
    -3 2 0
    -3 2 -1
    -3 2 -1
    -3 2 -1
    -3 2 -2
    -3 2 -3
    -3 2 -4
    3 -2 4
    3 -2 5
    -3 2 -5
    3 -2 6
    -3 2 -6
    -3 2 -7
    3 -2 7
    3 -2 8
    3 -2 8
    3 -2 9
    3 -2 9
    3 -2 10
    3 -2 10
    -3 2 -11
    3 -2 11
    3 -2 11
    -3 2 -12
    3 -2 12
    3 -1 -14
    3 -1 -13
    -3 1 12
    -3 1 11
    -3 1 11
    -3 1 10
    -3 1 10
    -3 1 10
    3 -1 -10
    3 -1 -9
    -3 1 9
    -3 1 9
    -3 1 9
    -3 1 8
    -3 1 8
    -3 1 7
    -3 1 7
    -3 1 7
    -3 1 6
    -3 1 6
    -3 1 5
    -3 1 5
    -3 1 4
    -3 1 4
    -3 1 4
    -3 1 4
    -3 1 3
    -3 1 3
    -3 1 3
    -3 1 3
    -3 1 2
    -3 1 2
    -3 1 2
    -3 1 2
    -3 1 1
    -3 1 1
    -3 1 1
    -3 1 0
    -3 1 0
    -3 1 0
    -3 1 -1
    -3 1 -1
    -3 1 -1
    -3 1 -2
    -3 1 -3
    -3 1 -4
    -3 1 -5
    3 -1 5
    -3 1 -5
    -3 1 -6
    3 -1 6
    3 -1 7
    -3 1 -7
    3 -1 7
    3 -1 8
    3 -1 8
    3 -1 9
    3 -1 9
    3 -1 10
    3 -1 10
    3 -1 11
    3 -1 11
    3 -1 12
    -3 0 13
    -3 0 13
    -3 0 12
    -3 0 12
    -3 0 11
    -3 0 11
    3 0 -10
    -3 0 10
    -3 0 10
    -3 0 10
    3 0 -9
    -3 0 9
    -3 0 9
    -3 0 9
    -3 0 8
    -3 0 8
    -3 0 7
    -3 0 7
    -3 0 7
    -3 0 7
    -3 0 6
    -3 0 5
    -3 0 4
    -3 0 4
    -3 0 4
    -3 0 3
    -3 0 3
    -3 0 3
    -3 0 2
    -3 0 2
    -3 0 2
    -3 0 1
    -3 0 1
    -3 0 1
    -3 0 0
    -3 0 0
    -3 0 -1
    -3 0 -1
    -3 0 -2
    -3 0 -3
    -3 0 -4
    -3 0 -4
    -3 0 -5
    3 0 5
    3 0 6
    -3 0 -6
    -3 0 -6
    3 0 6
    3 0 7
    -3 0 -7
    3 0 8
    3 0 8
    3 0 9
    3 0 9
    3 0 10
    3 0 10
    3 0 11
    3 0 11
    3 0 12
    3 0 12
    -3 -1 14
    -3 -1 13
    -3 -1 12
    -3 -1 12
    -3 -1 11
    -3 -1 11
    3 1 -10
    -3 -1 10
    -3 -1 10
    -3 -1 10
    3 1 -9
    -3 -1 9
    -3 -1 9
    -3 -1 9
    3 1 -8
    -3 -1 8
    -3 -1 8
    -3 -1 8
    -3 -1 8
    -3 -1 7
    -3 -1 7
    -3 -1 7
    -3 -1 6
    -3 -1 5
    -3 -1 4
    -3 -1 4
    -3 -1 3
    -3 -1 3
    -3 -1 2
    -3 -1 2
    -3 -1 1
    -3 -1 0
    -3 -1 -1
    -3 -1 -2
    -3 -1 -3
    -3 -1 -3
    -3 -1 -4
    -3 -1 -4
    -3 -1 -5
    -3 -1 -5
    -3 -1 -6
    -3 -1 -6
    -3 -1 -6
    3 1 6
    3 1 7
    3 1 7
    3 1 8
    3 1 8
    3 1 9
    3 1 9
    3 1 10
    3 1 10
    3 1 11
    3 1 11
    -3 -2 14
    -3 -2 13
    -3 -2 12
    -3 -2 12
    -3 -2 12
    -3 -2 11
    -3 -2 11
    -3 -2 10
    -3 -2 10
    -3 -2 9
    -3 -2 9
    -3 -2 9
    -3 -2 8
    -3 -2 8
    -3 -2 7
    -3 -2 7
    -3 -2 7
    -3 -2 7
    -3 -2 5
    -3 -2 4
    -3 -2 4
    -3 -2 4
    -3 -2 3
    -3 -2 3
    -3 -2 3
    -3 -2 2
    -3 -2 2
    -3 -2 2
    -3 -2 1
    -3 -2 1
    -3 -2 1
    -3 -2 0
    -3 -2 0
    -3 -2 -1
    -3 -2 -2
    -3 -2 -3
    -3 -2 -3
    -3 -2 -3
    -3 -2 -3
    -3 -2 -4
    -3 -2 -4
    -3 -2 -4
    -3 -2 -5
    -3 -2 -5
    -3 -2 -5
    -3 -2 -5
    -3 -2 -5
    -3 -2 -6
    -3 -2 -6
    -3 -2 -6
    -3 -2 -6
    -3 -2 -7
    3 2 7
    -3 -2 -7
    -3 -2 -7
    -3 -2 -7
    3 2 8
    -3 -2 -8
    3 2 9
    3 2 10
    -3 -2 -11
    3 2 11
    -3 -3 14
    -3 -3 13
    -3 -3 12
    -3 -3 11
    -3 -3 10
    -3 -3 10
    -3 -3 10
    -3 -3 9
    -3 -3 9
    -3 -3 9
    -3 -3 8
    -3 -3 8
    -3 -3 7
    -3 -3 7
    -3 -3 6
    -3 -3 6
    -3 -3 6
    -3 -3 6
    -3 -3 6
    -3 -3 5
    -3 -3 5
    -3 -3 4
    -3 -3 4
    -3 -3 4
    -3 -3 3
    -3 -3 3
    -3 -3 3
    -3 -3 2
    -3 -3 2
    -3 -3 2
    -3 -3 1
    -3 -3 1
    -3 -3 1
    -3 -3 0
    -3 -3 0
    -3 -3 0
    -3 -3 -1
    -3 -3 -1
    -3 -3 -2
    -3 -3 -2
    -3 -3 -2
    -3 -3 -2
    -3 -3 -2
    -3 -3 -3
    -3 -3 -3
    -3 -3 -3
    -3 -3 -3
    -3 -3 -3
    -3 -3 -3
    -3 -3 -4
    -3 -3 -4
    -3 -3 -4
    -3 -3 -4
    -3 -3 -5
    -3 -3 -5
    -3 -3 -5
    -3 -3 -5
    -3 -3 -6
    -3 -3 -6
    -3 -3 -6
    -3 -3 -6
    -3 -3 -7
    3 3 7
    -3 -3 -7
    -3 -3 -7
    3 3 8
    -3 -3 -8
    3 3 9
    3 3 10
    -3 -3 -11
    3 3 11
    -3 -4 14
    -3 -4 13
    -3 -4 12
    -3 -4 12
    -3 -4 11
    -3 -4 11
    -3 -4 10
    -3 -4 10
    -3 -4 9
    -3 -4 9
    -3 -4 8
    -3 -4 8
    -3 -4 7
    -3 -4 7
    -3 -4 6
    -3 -4 6
    -3 -4 6
    -3 -4 5
    -3 -4 5
    -3 -4 5
    -3 -4 4
    -3 -4 4
    -3 -4 3
    -3 -4 3
    -3 -4 2
    -3 -4 2
    -3 -4 1
    -3 -4 1
    -3 -4 0
    -3 -4 0
    -3 -4 0
    -3 -4 0
    -3 -4 -1
    -3 -4 -1
    -3 -4 -1
    -3 -4 -1
    -3 -4 -1
    -3 -4 -2
    -3 -4 -2
    -3 -4 -2
    -3 -4 -2
    -3 -4 -3
    -3 -4 -3
    -3 -4 -3
    -3 -4 -3
    -3 -4 -4
    -3 -4 -4
    -3 -4 -4
    -3 -4 -4
    -3 -4 -4
    -3 -4 -5
    -3 -4 -5
    -3 -4 -5
    -3 -4 -5
    -3 -4 -6
    -3 -4 -6
    -3 -4 -7
    -3 -4 -7
    -3 -4 -8
    3 4 8
    3 4 9
    3 4 10
    -3 -5 14
    -3 -5 13
    -3 -5 13
    -3 -5 12
    -3 -5 12
    -3 -5 11
    -3 -5 11
    -3 -5 10
    -3 -5 10
    -3 -5 9
    -3 -5 8
    -3 -5 7
    -3 -5 7
    -3 -5 6
    -3 -5 6
    -3 -5 6
    -3 -5 5
    -3 -5 5
    -3 -5 5
    -3 -5 4
    -3 -5 4
    -3 -5 4
    -3 -5 4
    -3 -5 4
    -3 -5 4
    -3 -5 3
    -3 -5 3
    -3 -5 3
    -3 -5 3
    -3 -5 3
    -3 -5 3
    -3 -5 2
    -3 -5 2
    -3 -5 2
    -3 -5 2
    -3 -5 2
    -3 -5 2
    -3 -5 2
    -3 -5 1
    -3 -5 1
    -3 -5 1
    -3 -5 1
    -3 -5 1
    -3 -5 1
    -3 -5 1
    -3 -5 1
    -3 -5 0
    -3 -5 0
    -3 -5 0
    -3 -5 0
    -3 -5 0
    -3 -5 0
    -3 -5 -1
    -3 -5 -1
    -3 -5 -1
    -3 -5 -2
    -3 -5 -2
    -3 -5 -2
    -3 -5 -3
    -3 -5 -3
    -3 -5 -3
    -3 -5 -4
    -3 -5 -4
    -3 -5 -4
    -3 -5 -5
    -3 -5 -5
    -3 -5 -6
    -3 -5 -7
    -3 -5 -8
    3 5 8
    -3 -5 -9
    3 5 9
    -3 -6 13
    -3 -6 12
    -3 -6 12
    -3 -6 11
    -3 -6 10
    -3 -6 9
    -3 -6 8
    -3 -6 8
    -3 -6 7
    -3 -6 7
    -3 -6 6
    -3 -6 6
    -3 -6 5
    -3 -6 5
    -3 -6 5
    -3 -6 5
    -3 -6 4
    -3 -6 4
    -3 -6 4
    -3 -6 4
    -3 -6 4
    -3 -6 4
    -3 -6 3
    -3 -6 3
    -3 -6 3
    -3 -6 3
    -3 -6 3
    -3 -6 3
    -3 -6 2
    -3 -6 2
    -3 -6 2
    -3 -6 2
    -3 -6 2
    -3 -6 1
    -3 -6 1
    -3 -6 1
    -3 -6 1
    -3 -6 1
    -3 -6 1
    -3 -6 1
    -3 -6 0
    -3 -6 0
    -3 -6 0
    -3 -6 0
    -3 -6 0
    -3 -6 -1
    -3 -6 -1
    -3 -6 -2
    -3 -6 -2
    -3 -6 -2
    -3 -6 -3
    -3 -6 -3
    -3 -6 -4
    -3 -6 -4
    -3 -6 -5
    -3 -6 -6
    -3 -6 -7
    -3 -6 -7
    -3 -6 -8
    -3 -6 -8
    -3 -6 -9
    -3 -6 -9
    -3 -6 -9
    -3 -7 13
    -3 -7 12
    -3 -7 11
    -3 -7 10
    -3 -7 9
    -3 -7 9
    -3 -7 8
    -3 -7 8
    -3 -7 7
    -3 -7 6
    -3 -7 6
    -3 -7 5
    -3 -7 5
    -3 -7 5
    -3 -7 5
    -3 -7 5
    -3 -7 4
    -3 -7 4
    -3 -7 4
    -3 -7 4
    -3 -7 3
    -3 -7 3
    -3 -7 3
    -3 -7 3
    -3 -7 3
    -3 -7 2
    -3 -7 2
    -3 -7 2
    -3 -7 2
    -3 -7 1
    -3 -7 1
    -3 -7 1
    -3 -7 1
    -3 -7 0
    -3 -7 0
    -3 -7 0
    -3 -7 0
    -3 -7 0
    -3 -7 -1
    -3 -7 -1
    -3 -7 -2
    -3 -7 -2
    -3 -7 -3
    -3 -7 -3
    -3 -7 -3
    -3 -7 -4
    -3 -7 -4
    -3 -7 -4
    -3 -7 -5
    -3 -7 -5
    -3 -7 -6
    -3 -7 -6
    -3 -7 -7
    -3 -7 -7
    -3 -7 -8
    -3 -7 -8
    -3 -8 12
    -3 -8 11
    -3 -8 10
    -3 -8 9
    -3 -8 9
    -3 -8 8
    -3 -8 7
    -3 -8 6
    -3 -8 5
    -3 -8 5
    -3 -8 4
    -3 -8 4
    -3 -8 4
    -3 -8 3
    -3 -8 3
    -3 -8 3
    -3 -8 3
    -3 -8 2
    -3 -8 2
    -3 -8 2
    -3 -8 1
    -3 -8 1
    -3 -8 1
    -3 -8 0
    -3 -8 0
    -3 -8 0
    -3 -8 -1
    -3 -8 -2
    -3 -8 -2
    -3 -8 -3
    -3 -8 -3
    -3 -8 -4
    -3 -8 -4
    -3 -8 -4
    -3 -8 -5
    -3 -8 -5
    -3 -8 -6
    -3 -8 -6
    -3 -8 -7
    -3 -8 -7
    -3 -9 11
    -3 -9 10
    -3 -9 9
    -3 -9 8
    -3 -9 7
    -3 -9 6
    -3 -9 6
    -3 -9 5
    -3 -9 5
    -3 -9 5
    -3 -9 4
    -3 -9 4
    -3 -9 3
    -3 -9 3
    -3 -9 2
    -3 -9 2
    -3 -9 1
    -3 -9 1
    -3 -9 1
    -3 -9 0
    -3 -9 0
    -3 -9 -1
    -3 -9 -2
    -3 -9 -3
    -3 -9 -4
    -3 -9 -4
    -3 -9 -5
    -3 -9 -6
    -3 -10 10
    -3 -10 9
    -3 -10 8
    -3 -10 7
    -3 -10 6
    -3 -10 6
    -3 -10 5
    -3 -10 5
    -3 -10 5
    -3 -10 4
    -3 -10 4
    -3 -10 3
    -3 -10 3
    -3 -10 2
    -3 -10 2
    -3 -10 1
    -3 -10 1
    -3 -10 0
    -3 -10 0
    -3 -10 -1
    -3 -10 -2
    -3 -10 -3
    -3 -10 -4
    -3 -11 8
    -3 -11 7
    -3 -11 6
    -3 -11 6
    -3 -11 5
    -3 -11 5
    -3 -11 4
    -3 -11 4
    -3 -11 3
    -3 -11 3
    -3 -11 2
    -3 -11 2
    -3 -11 1
    -3 -11 1
    -3 -11 1
    -3 -11 0
    -3 -11 -1
    -3 -11 -2
    -3 -12 4
    -3 -12 4
    -3 -12 3
    -3 -12 3
    -3 -12 2
    -3 -12 2
    -4 12 3
    4 -12 -2
    4 -12 -2
    -4 12 2
    4 -12 -1
    4 -12 -1
    4 -12 0
    4 -12 1
    4 -12 1
    4 -12 2
    4 -12 2
    -4 12 -3
    -4 11 6
    4 -11 -6
    -4 11 5
    4 -11 -5
    -4 11 4
    4 -11 -4
    4 -11 -3
    4 -11 -2
    4 -11 -1
    4 -11 0
    4 -11 1
    -4 11 -2
    4 -11 2
    -4 11 -3
    -4 11 -4
    -4 11 -5
    4 -10 -8
    -4 10 7
    4 -10 -7
    -4 10 6
    4 -10 -6
    -4 10 5
    4 -10 -5
    4 -10 -4
    4 -10 -3
    4 -10 -3
    4 -10 -2
    4 -10 -1
    4 -10 0
    4 -10 1
    -4 10 -2
    -4 10 -2
    -4 10 -3
    -4 10 -3
    -4 10 -4
    -4 10 -4
    -4 10 -5
    -4 10 -5
    -4 10 -6
    -4 10 -6
    -4 10 -7
    -4 10 -7
    -4 9 9
    -4 9 8
    4 -9 -8
    -4 9 7
    4 -9 -7
    -4 9 6
    4 -9 -6
    -4 9 5
    4 -9 -5
    4 -9 -4
    4 -9 -3
    4 -9 -3
    -4 9 2
    4 -9 -2
    4 -9 -2
    -4 9 1
    4 -9 -1
    -4 9 0
    4 -9 0
    -4 9 -1
    -4 9 -1
    4 -9 1
    -4 9 -2
    4 -9 2
    -4 9 -2
    -4 9 -3
    -4 9 -3
    -4 9 -4
    -4 9 -4
    -4 9 -5
    -4 9 -5
    -4 9 -6
    -4 9 -6
    -4 9 -7
    -4 9 -8
    4 -8 -10
    -4 8 10
    4 -8 -9
    4 -8 -8
    -4 8 8
    -4 8 7
    4 -8 -7
    -4 8 6
    4 -8 -6
    -4 8 5
    4 -8 -5
    4 -8 -4
    -4 8 3
    4 -8 -3
    4 -8 -3
    -4 8 2
    4 -8 -2
    4 -8 -2
    -4 8 2
    4 -8 -2
    4 -8 -2
    -4 8 1
    -4 8 1
    4 -8 -1
    -4 8 0
    -4 8 0
    4 -8 0
    -4 8 -1
    -4 8 -1
    -4 8 -1
    4 -8 1
    4 -8 2
    -4 8 -2
    -4 8 -3
    -4 8 -3
    -4 8 -4
    -4 8 -4
    -4 8 -5
    -4 8 -5
    -4 8 -6
    -4 8 -6
    -4 8 -7
    -4 8 -8
    -4 8 -9
    4 -7 -11
    -4 7 11
    4 -7 -10
    -4 7 10
    4 -7 -9
    4 -7 -8
    4 -7 -8
    -4 7 8
    4 -7 -7
    -4 7 7
    4 -7 -7
    4 -7 -6
    -4 7 6
    4 -7 -5
    -4 7 5
    4 -7 -5
    -4 7 4
    4 -7 -4
    4 -7 -4
    4 -7 -4
    -4 7 3
    4 -7 -3
    -4 7 3
    4 -7 -3
    -4 7 3
    -4 7 2
    -4 7 2
    4 -7 -2
    -4 7 1
    -4 7 1
    -4 7 0
    -4 7 0
    -4 7 0
    -4 7 -1
    -4 7 -1
    4 -7 2
    -4 7 -2
    -4 7 -2
    -4 7 -2
    -4 7 -3
    -4 7 -3
    -4 7 -4
    -4 7 -4
    -4 7 -5
    -4 7 -5
    -4 7 -6
    -4 7 -6
    -4 7 -6
    -4 7 -7
    -4 7 -7
    -4 7 -8
    -4 7 -8
    -4 7 -9
    4 -6 -12
    -4 6 12
    4 -6 -11
    -4 6 11
    -4 6 10
    4 -6 -10
    4 -6 -9
    4 -6 -8
    -4 6 8
    -4 6 7
    4 -6 -7
    4 -6 -7
    -4 6 6
    4 -6 -6
    -4 6 6
    4 -6 -6
    -4 6 5
    4 -6 -5
    -4 6 4
    -4 6 4
    4 -6 -4
    4 -6 -4
    -4 6 3
    -4 6 3
    -4 6 3
    4 -6 -3
    4 -6 -3
    -4 6 2
    -4 6 2
    -4 6 2
    -4 6 1
    -4 6 1
    -4 6 0
    -4 6 0
    -4 6 -1
    -4 6 -1
    -4 6 -1
    -4 6 -1
    -4 6 -2
    -4 6 -2
    -4 6 -3
    -4 6 -3
    -4 6 -4
    -4 6 -4
    -4 6 -4
    -4 6 -5
    -4 6 -5
    -4 6 -5
    -4 6 -6
    -4 6 -6
    -4 6 -7
    -4 6 -7
    -4 6 -8
    -4 6 -8
    4 -6 8
    -4 6 -9
    -4 6 -9
    4 -6 9
    -4 6 -10
    4 -6 10
    4 -5 -13
    4 -5 -13
    4 -5 -12
    -4 5 12
    -4 5 11
    4 -5 -11
    4 -5 -10
    -4 5 10
    4 -5 -9
    -4 5 8
    4 -5 -8
    4 -5 -7
    -4 5 7
    4 -5 -7
    -4 5 7
    -4 5 6
    4 -5 -6
    -4 5 5
    4 -5 -5
    -4 5 4
    -4 5 4
    -4 5 4
    -4 5 4
    -4 5 3
    -4 5 3
    -4 5 3
    -4 5 2
    -4 5 2
    -4 5 1
    -4 5 1
    -4 5 0
    -4 5 0
    -4 5 0
    -4 5 -1
    -4 5 -1
    -4 5 -1
    -4 5 -1
    -4 5 -2
    -4 5 -2
    -4 5 -2
    -4 5 -3
    -4 5 -3
    -4 5 -3
    -4 5 -3
    -4 5 -4
    -4 5 -4
    -4 5 -4
    -4 5 -4
    -4 5 -5
    -4 5 -5
    -4 5 -5
    -4 5 -5
    -4 5 -6
    -4 5 -6
    -4 5 -7
    -4 5 -7
    -4 5 -8
    -4 5 -8
    -4 5 -9
    4 -5 9
    -4 5 -10
    4 -5 10
    4 -4 -12
    -4 4 12
    4 -4 -11
    -4 4 11
    4 -4 -10
    -4 4 10
    -4 4 9
    4 -4 -9
    -4 4 8
    -4 4 7
    -4 4 7
    -4 4 7
    -4 4 6
    4 -4 -6
    -4 4 6
    -4 4 5
    -4 4 5
    -4 4 4
    -4 4 4
    -4 4 4
    -4 4 4
    -4 4 4
    -4 4 3
    -4 4 3
    -4 4 3
    -4 4 3
    -4 4 3
    -4 4 2
    -4 4 2
    -4 4 2
    -4 4 2
    -4 4 1
    -4 4 1
    -4 4 1
    -4 4 0
    -4 4 0
    -4 4 0
    -4 4 0
    -4 4 -1
    -4 4 -1
    -4 4 -1
    -4 4 -1
    -4 4 -1
    -4 4 -2
    -4 4 -2
    -4 4 -2
    -4 4 -2
    -4 4 -3
    -4 4 -3
    -4 4 -3
    -4 4 -3
    -4 4 -4
    -4 4 -4
    -4 4 -4
    -4 4 -4
    -4 4 -5
    -4 4 -5
    -4 4 -6
    -4 4 -7
    -4 4 -8
    4 -4 8
    -4 4 -9
    4 -4 9
    -4 4 -10
    4 -4 10
    4 -3 -14
    -4 3 13
    -4 3 12
    -4 3 12
    -4 3 11
    4 -3 -11
    4 -3 -10
    -4 3 10
    4 -3 -9
    4 -3 -9
    -4 3 9
    -4 3 9
    -4 3 8
    -4 3 8
    -4 3 7
    -4 3 7
    -4 3 6
    -4 3 6
    -4 3 6
    -4 3 5
    -4 3 5
    -4 3 5
    -4 3 4
    -4 3 4
    -4 3 4
    -4 3 4
    -4 3 4
    -4 3 4
    -4 3 4
    -4 3 3
    -4 3 3
    -4 3 3
    -4 3 3
    -4 3 2
    -4 3 2
    -4 3 2
    -4 3 2
    -4 3 1
    -4 3 1
    -4 3 0
    -4 3 0
    -4 3 0
    -4 3 -1
    -4 3 -1
    -4 3 -1
    -4 3 -1
    -4 3 -1
    -4 3 -2
    -4 3 -2
    -4 3 -2
    -4 3 -3
    -4 3 -3
    -4 3 -3
    -4 3 -4
    -4 3 -4
    -4 3 -4
    -4 3 -5
    -4 3 -5
    -4 3 -6
    -4 3 -6
    4 -3 6
    -4 3 -7
    4 -3 7
    4 -3 7
    -4 3 -8
    4 -3 8
    -4 3 -9
    4 -3 9
    -4 3 -10
    4 -3 10
    4 -3 11
    4 -2 -14
    -4 2 14
    -4 2 13
    -4 2 12
    -4 2 11
    -4 2 10
    4 -2 -10
    -4 2 10
    4 -2 -9
    -4 2 9
    -4 2 9
    -4 2 9
    -4 2 8
    -4 2 8
    -4 2 7
    -4 2 7
    -4 2 6
    -4 2 6
    -4 2 6
    -4 2 5
    -4 2 5
    -4 2 5
    -4 2 5
    -4 2 4
    -4 2 4
    -4 2 4
    -4 2 4
    -4 2 4
    -4 2 4
    -4 2 3
    -4 2 3
    -4 2 3
    -4 2 3
    -4 2 2
    -4 2 2
    -4 2 2
    -4 2 2
    -4 2 1
    -4 2 1
    -4 2 0
    -4 2 0
    -4 2 0
    -4 2 -1
    -4 2 -1
    -4 2 -1
    -4 2 -1
    -4 2 -1
    -4 2 -2
    -4 2 -2
    -4 2 -2
    -4 2 -3
    -4 2 -3
    -4 2 -3
    -4 2 -4
    -4 2 -5
    -4 2 -5
    -4 2 -6
    -4 2 -6
    4 -2 6
    -4 2 -7
    4 -2 7
    -4 2 -8
    4 -2 8
    4 -2 9
    4 -2 9
    4 -2 10
    4 -2 11
    -4 1 14
    -4 1 13
    -4 1 12
    -4 1 12
    -4 1 11
    -4 1 11
    -4 1 11
    -4 1 10
    -4 1 10
    -4 1 9
    -4 1 9
    -4 1 8
    -4 1 8
    -4 1 7
    -4 1 7
    -4 1 6
    -4 1 6
    -4 1 5
    -4 1 5
    -4 1 5
    -4 1 5
    -4 1 5
    -4 1 4
    -4 1 4
    -4 1 4
    -4 1 3
    -4 1 3
    -4 1 2
    -4 1 2
    -4 1 2
    -4 1 1
    -4 1 0
    -4 1 -1
    -4 1 -1
    -4 1 -1
    -4 1 -1
    -4 1 -1
    -4 1 -2
    -4 1 -2
    -4 1 -2
    -4 1 -3
    -4 1 -3
    -4 1 -4
    -4 1 -5
    -4 1 -5
    -4 1 -6
    -4 1 -6
    4 -1 7
    4 -1 7
    4 -1 8
    4 -1 8
    4 -1 9
    4 -1 9
    4 -1 10
    4 -1 10
    -4 0 14
    -4 0 14
    -4 0 13
    -4 0 13
    -4 0 12
    -4 0 12
    -4 0 11
    -4 0 11
    -4 0 10
    -4 0 10
    4 0 -9
    -4 0 9
    -4 0 9
    -4 0 8
    -4 0 8
    -4 0 8
    -4 0 7
    -4 0 7
    -4 0 7
    -4 0 7
    -4 0 6
    -4 0 6
    -4 0 6
    -4 0 6
    -4 0 6
    -4 0 5
    -4 0 5
    -4 0 5
    -4 0 5
    -4 0 5
    -4 0 5
    -4 0 5
    -4 0 4
    -4 0 4
    -4 0 3
    -4 0 3
    -4 0 2
    -4 0 2
    -4 0 1
    -4 0 0
    -4 0 -1
    -4 0 -1
    -4 0 -1
    -4 0 -1
    -4 0 -2
    -4 0 -2
    -4 0 -2
    -4 0 -3
    -4 0 -3
    -4 0 -4
    -4 0 -5
    -4 0 -6
    -4 0 -7
    4 0 8
    -4 0 -8
    -4 0 -8
    4 0 8
    4 0 9
    4 0 9
    4 0 10
    4 0 10
    -4 -1 14
    -4 -1 14
    -4 -1 13
    -4 -1 13
    -4 -1 12
    -4 -1 12
    -4 -1 11
    -4 -1 11
    -4 -1 10
    -4 -1 10
    -4 -1 10
    -4 -1 9
    -4 -1 9
    -4 -1 9
    -4 -1 8
    -4 -1 8
    -4 -1 8
    -4 -1 7
    -4 -1 7
    -4 -1 7
    -4 -1 7
    -4 -1 6
    -4 -1 6
    -4 -1 6
    -4 -1 6
    -4 -1 6
    -4 -1 5
    -4 -1 5
    -4 -1 5
    -4 -1 5
    -4 -1 5
    -4 -1 5
    -4 -1 5
    -4 -1 4
    -4 -1 4
    -4 -1 3
    -4 -1 3
    -4 -1 2
    -4 -1 1
    -4 -1 0
    -4 -1 -1
    -4 -1 -1
    -4 -1 -1
    -4 -1 -2
    -4 -1 -2
    -4 -1 -2
    -4 -1 -3
    -4 -1 -3
    -4 -1 -3
    -4 -1 -4
    -4 -1 -4
    -4 -1 -5
    -4 -1 -5
    -4 -1 -6
    -4 -1 -7
    -4 -1 -7
    4 1 8
    -4 -1 -8
    4 1 9
    -4 -1 -9
    -4 -1 -9
    4 1 10
    -4 -2 14
    -4 -2 13
    -4 -2 12
    -4 -2 12
    -4 -2 11
    -4 -2 11
    -4 -2 10
    -4 -2 10
    -4 -2 10
    -4 -2 9
    -4 -2 9
    -4 -2 9
    -4 -2 9
    -4 -2 8
    -4 -2 8
    -4 -2 8
    -4 -2 7
    -4 -2 7
    -4 -2 7
    -4 -2 6
    -4 -2 6
    -4 -2 6
    -4 -2 6
    -4 -2 5
    -4 -2 5
    -4 -2 5
    -4 -2 5
    -4 -2 5
    -4 -2 4
    -4 -2 4
    -4 -2 4
    -4 -2 4
    -4 -2 4
    -4 -2 4
    -4 -2 4
    -4 -2 3
    -4 -2 3
    -4 -2 3
    -4 -2 3
    -4 -2 3
    -4 -2 3
    -4 -2 2
    -4 -2 2
    -4 -2 2
    -4 -2 2
    -4 -2 2
    -4 -2 1
    -4 -2 1
    -4 -2 1
    -4 -2 1
    -4 -2 1
    -4 -2 1
    -4 -2 0
    -4 -2 0
    -4 -2 0
    -4 -2 0
    -4 -2 0
    -4 -2 0
    -4 -2 -1
    -4 -2 -1
    -4 -2 -1
    -4 -2 -1
    -4 -2 -1
    -4 -2 -2
    -4 -2 -2
    -4 -2 -2
    -4 -2 -3
    -4 -2 -3
    -4 -2 -3
    -4 -2 -3
    -4 -2 -4
    -4 -2 -4
    -4 -2 -4
    -4 -2 -4
    -4 -2 -5
    -4 -2 -5
    -4 -2 -6
    -4 -2 -6
    -4 -2 -7
    -4 -2 -7
    -4 -2 -8
    -4 -2 -9
    -4 -2 -9
    -4 -2 -10
    -4 -3 14
    -4 -3 13
    -4 -3 12
    -4 -3 11
    -4 -3 11
    -4 -3 11
    -4 -3 10
    -4 -3 10
    -4 -3 10
    -4 -3 9
    -4 -3 9
    -4 -3 8
    -4 -3 7
    -4 -3 7
    -4 -3 7
    -4 -3 7
    -4 -3 6
    -4 -3 6
    -4 -3 6
    -4 -3 5
    -4 -3 5
    -4 -3 5
    -4 -3 5
    -4 -3 4
    -4 -3 4
    -4 -3 4
    -4 -3 4
    -4 -3 4
    -4 -3 4
    -4 -3 4
    -4 -3 3
    -4 -3 3
    -4 -3 3
    -4 -3 3
    -4 -3 3
    -4 -3 3
    -4 -3 2
    -4 -3 2
    -4 -3 2
    -4 -3 2
    -4 -3 2
    -4 -3 2
    -4 -3 1
    -4 -3 1
    -4 -3 1
    -4 -3 1
    -4 -3 1
    -4 -3 1
    -4 -3 1
    -4 -3 0
    -4 -3 0
    -4 -3 0
    -4 -3 0
    -4 -3 0
    -4 -3 -1
    -4 -3 -1
    -4 -3 -1
    -4 -3 -1
    -4 -3 -1
    -4 -3 -1
    -4 -3 -2
    -4 -3 -2
    -4 -3 -2
    -4 -3 -2
    -4 -3 -2
    -4 -3 -3
    -4 -3 -3
    -4 -3 -3
    -4 -3 -3
    -4 -3 -3
    -4 -3 -4
    -4 -3 -4
    -4 -3 -4
    -4 -3 -4
    -4 -3 -5
    -4 -3 -5
    -4 -3 -5
    -4 -3 -6
    -4 -3 -6
    -4 -3 -6
    -4 -3 -7
    -4 -3 -8
    -4 -3 -9
    -4 -4 14
    -4 -4 13
    -4 -4 12
    -4 -4 12
    -4 -4 11
    -4 -4 11
    -4 -4 10
    -4 -4 9
    -4 -4 8
    -4 -4 7
    -4 -4 7
    -4 -4 6
    -4 -4 6
    -4 -4 6
    -4 -4 6
    -4 -4 5
    -4 -4 5
    -4 -4 5
    -4 -4 5
    -4 -4 5
    -4 -4 5
    -4 -4 5
    -4 -4 5
    -4 -4 4
    -4 -4 4
    -4 -4 4
    -4 -4 4
    -4 -4 4
    -4 -4 4
    -4 -4 4
    -4 -4 3
    -4 -4 3
    -4 -4 3
    -4 -4 3
    -4 -4 3
    -4 -4 3
    -4 -4 3
    -4 -4 3
    -4 -4 2
    -4 -4 2
    -4 -4 2
    -4 -4 2
    -4 -4 2
    -4 -4 2
    -4 -4 2
    -4 -4 2
    -4 -4 1
    -4 -4 1
    -4 -4 1
    -4 -4 1
    -4 -4 1
    -4 -4 1
    -4 -4 1
    -4 -4 0
    -4 -4 0
    -4 -4 0
    -4 -4 0
    -4 -4 -1
    -4 -4 -1
    -4 -4 -1
    -4 -4 -1
    -4 -4 -2
    -4 -4 -2
    -4 -4 -2
    -4 -4 -2
    -4 -4 -3
    -4 -4 -3
    -4 -4 -3
    -4 -4 -3
    -4 -4 -3
    -4 -4 -4
    -4 -4 -4
    -4 -4 -4
    -4 -4 -4
    -4 -4 -5
    -4 -4 -5
    -4 -4 -5
    -4 -4 -5
    -4 -4 -6
    -4 -4 -6
    -4 -4 -7
    -4 -4 -8
    -4 -4 -9
    -4 -5 13
    -4 -5 12
    -4 -5 11
    -4 -5 10
    -4 -5 9
    -4 -5 8
    -4 -5 8
    -4 -5 7
    -4 -5 7
    -4 -5 6
    -4 -5 6
    -4 -5 6
    -4 -5 6
    -4 -5 6
    -4 -5 5
    -4 -5 5
    -4 -5 5
    -4 -5 5
    -4 -5 5
    -4 -5 5
    -4 -5 5
    -4 -5 5
    -4 -5 4
    -4 -5 4
    -4 -5 4
    -4 -5 4
    -4 -5 4
    -4 -5 4
    -4 -5 4
    -4 -5 3
    -4 -5 3
    -4 -5 3
    -4 -5 3
    -4 -5 3
    -4 -5 3
    -4 -5 3
    -4 -5 2
    -4 -5 2
    -4 -5 2
    -4 -5 2
    -4 -5 2
    -4 -5 2
    -4 -5 1
    -4 -5 1
    -4 -5 1
    -4 -5 1
    -4 -5 1
    -4 -5 1
    -4 -5 1
    -4 -5 0
    -4 -5 0
    -4 -5 0
    -4 -5 0
    -4 -5 -1
    -4 -5 -1
    -4 -5 -1
    -4 -5 -2
    -4 -5 -2
    -4 -5 -2
    -4 -5 -3
    -4 -5 -3
    -4 -5 -3
    -4 -5 -4
    -4 -5 -4
    -4 -5 -4
    -4 -5 -4
    -4 -5 -5
    -4 -5 -5
    -4 -5 -6
    -4 -5 -6
    -4 -5 -7
    -4 -5 -7
    -4 -5 -7
    -4 -5 -8
    -4 -6 13
    -4 -6 12
    -4 -6 11
    -4 -6 10
    -4 -6 9
    -4 -6 9
    -4 -6 8
    -4 -6 8
    -4 -6 7
    -4 -6 7
    -4 -6 6
    -4 -6 6
    -4 -6 5
    -4 -6 5
    -4 -6 5
    -4 -6 5
    -4 -6 5
    -4 -6 5
    -4 -6 4
    -4 -6 4
    -4 -6 4
    -4 -6 4
    -4 -6 4
    -4 -6 4
    -4 -6 3
    -4 -6 3
    -4 -6 3
    -4 -6 3
    -4 -6 3
    -4 -6 3
    -4 -6 3
    -4 -6 2
    -4 -6 2
    -4 -6 2
    -4 -6 2
    -4 -6 2
    -4 -6 2
    -4 -6 1
    -4 -6 1
    -4 -6 1
    -4 -6 1
    -4 -6 1
    -4 -6 1
    -4 -6 1
    -4 -6 0
    -4 -6 0
    -4 -6 0
    -4 -6 -1
    -4 -6 -1
    -4 -6 -1
    -4 -6 -2
    -4 -6 -2
    -4 -6 -2
    -4 -6 -3
    -4 -6 -3
    -4 -6 -3
    -4 -6 -4
    -4 -6 -4
    -4 -6 -4
    -4 -6 -5
    -4 -6 -5
    -4 -6 -6
    -4 -6 -6
    -4 -6 -7
    -4 -7 12
    -4 -7 11
    -4 -7 10
    -4 -7 9
    -4 -7 9
    -4 -7 8
    -4 -7 7
    -4 -7 6
    -4 -7 6
    -4 -7 5
    -4 -7 5
    -4 -7 5
    -4 -7 4
    -4 -7 4
    -4 -7 4
    -4 -7 3
    -4 -7 3
    -4 -7 2
    -4 -7 2
    -4 -7 1
    -4 -7 1
    -4 -7 1
    -4 -7 0
    -4 -7 0
    -4 -7 0
    -4 -7 -1
    -4 -7 -1
    -4 -7 -2
    -4 -7 -2
    -4 -7 -3
    -4 -7 -3
    -4 -7 -4
    -4 -7 -4
    -4 -7 -5
    -4 -7 -6
    -4 -8 11
    -4 -8 10
    -4 -8 10
    -4 -8 9
    -4 -8 8
    -4 -8 7
    -4 -8 6
    -4 -8 6
    -4 -8 6
    -4 -8 5
    -4 -8 5
    -4 -8 5
    -4 -8 4
    -4 -8 4
    -4 -8 4
    -4 -8 3
    -4 -8 3
    -4 -8 2
    -4 -8 2
    -4 -8 1
    -4 -8 1
    -4 -8 1
    -4 -8 0
    -4 -8 0
    -4 -8 -1
    -4 -8 -1
    -4 -8 -2
    -4 -8 -2
    -4 -8 -3
    -4 -8 -3
    -4 -8 -4
    -4 -8 -4
    -4 -8 -5
    -4 -9 10
    -4 -9 9
    -4 -9 8
    -4 -9 7
    -4 -9 6
    -4 -9 6
    -4 -9 6
    -4 -9 5
    -4 -9 5
    -4 -9 5
    -4 -9 4
    -4 -9 4
    -4 -9 3
    -4 -9 3
    -4 -9 2
    -4 -9 2
    -4 -9 1
    -4 -9 1
    -4 -9 1
    -4 -9 0
    -4 -9 -1
    -4 -9 -2
    -4 -9 -3
    -4 -9 -4
    -4 -10 9
    -4 -10 8
    -4 -10 7
    -4 -10 6
    -4 -10 6
    -4 -10 6
    -4 -10 5
    -4 -10 5
    -4 -10 4
    -4 -10 4
    -4 -10 3
    -4 -10 3
    -4 -10 2
    -4 -10 2
    -4 -10 1
    -4 -10 1
    -4 -10 0
    -4 -10 -1
    -4 -10 -2
    -4 -11 5
    -4 -11 5
    -4 -11 4
    -4 -11 4
    -4 -11 3
    -4 -11 3
    -4 -11 2
    -4 -11 2
    5 -11 -5
    5 -11 -4
    5 -11 -3
    5 -11 -2
    5 -11 -1
    5 -11 0
    -5 11 -1
    5 -11 1
    -5 11 -2
    -5 11 -3
    -5 11 -3
    5 -10 -7
    5 -10 -6
    5 -10 -5
    5 -10 -4
    5 -10 -4
    5 -10 -3
    5 -10 -3
    5 -10 -2
    -5 10 1
    5 -10 -1
    -5 10 0
    5 -10 0
    -5 10 -1
    5 -10 1
    -5 10 -2
    -5 10 -2
    -5 10 -3
    -5 10 -3
    -5 10 -4
    -5 10 -4
    -5 10 -5
    -5 10 -5
    5 -9 -8
    5 -9 -7
    5 -9 -6
    5 -9 -5
    5 -9 -4
    5 -9 -4
    5 -9 -3
    5 -9 -3
    -5 9 2
    5 -9 -2
    -5 9 1
    5 -9 -1
    -5 9 0
    5 -9 0
    -5 9 -1
    -5 9 -1
    5 -9 1
    -5 9 -2
    -5 9 -2
    -5 9 -3
    -5 9 -3
    -5 9 -4
    -5 9 -4
    -5 9 -5
    -5 9 -5
    -5 9 -6
    -5 9 -6
    -5 8 10
    -5 8 9
    5 -8 -8
    5 -8 -7
    5 -8 -6
    5 -8 -5
    5 -8 -4
    5 -8 -4
    5 -8 -3
    5 -8 -3
    5 -8 -2
    5 -8 -2
    -5 8 1
    5 -8 -1
    -5 8 0
    5 -8 0
    -5 8 -1
    5 -8 1
    -5 8 -2
    -5 8 -2
    -5 8 -3
    -5 8 -3
    -5 8 -4
    -5 8 -4
    -5 8 -5
    -5 8 -5
    -5 8 -6
    -5 8 -6
    -5 8 -7
    5 -8 7
    5 -7 -11
    -5 7 11
    5 -7 -10
    -5 7 10
    5 -7 -9
    5 -7 -8
    5 -7 -8
    5 -7 -7
    5 -7 -6
    5 -7 -5
    5 -7 -4
    -5 7 3
    5 -7 -3
    -5 7 2
    5 -7 -2
    -5 7 1
    -5 7 0
    -5 7 0
    -5 7 -1
    -5 7 -1
    -5 7 -2
    -5 7 -2
    -5 7 -3
    -5 7 -3
    -5 7 -4
    -5 7 -4
    -5 7 -5
    -5 7 -5
    -5 7 -6
    -5 7 -6
    -5 7 -7
    5 -7 7
    5 -7 8
    5 -6 -11
    -5 6 11
    5 -6 -10
    -5 6 10
    5 -6 -9
    5 -6 -8
    5 -6 -7
    5 -6 -7
    5 -6 -6
    5 -6 -5
    5 -6 -4
    -5 6 4
    -5 6 3
    -5 6 3
    -5 6 3
    -5 6 2
    -5 6 2
    -5 6 2
    -5 6 1
    -5 6 1
    -5 6 1
    -5 6 0
    -5 6 0
    -5 6 0
    -5 6 0
    -5 6 -1
    -5 6 -1
    -5 6 -2
    -5 6 -2
    -5 6 -3
    -5 6 -3
    -5 6 -4
    -5 6 -4
    -5 6 -5
    -5 6 -5
    -5 6 -6
    5 -6 7
    5 -6 8
    5 -5 -12
    -5 5 12
    -5 5 12
    5 -5 -11
    -5 5 11
    5 -5 -10
    5 -5 -9
    5 -5 -8
    5 -5 -7
    -5 5 6
    5 -5 -6
    -5 5 5
    -5 5 4
    -5 5 4
    -5 5 4
    -5 5 3
    -5 5 3
    -5 5 3
    -5 5 2
    -5 5 2
    -5 5 2
    -5 5 1
    -5 5 1
    -5 5 1
    -5 5 1
    -5 5 0
    -5 5 0
    -5 5 0
    -5 5 0
    -5 5 -1
    -5 5 -1
    -5 5 -2
    -5 5 -2
    -5 5 -3
    -5 5 -3
    -5 5 -4
    -5 5 -5
    -5 5 -5
    -5 5 -6
    -5 5 -7
    5 -5 7
    5 -5 8
    5 -5 9
    -5 4 13
    5 -4 -12
    -5 4 12
    5 -4 -11
    5 -4 -10
    -5 4 10
    5 -4 -9
    -5 4 9
    -5 4 8
    -5 4 7
    -5 4 7
    -5 4 6
    -5 4 6
    -5 4 6
    -5 4 5
    -5 4 5
    -5 4 5
    -5 4 4
    -5 4 4
    -5 4 4
    -5 4 4
    -5 4 4
    -5 4 4
    -5 4 3
    -5 4 3
    -5 4 3
    -5 4 3
    -5 4 3
    -5 4 2
    -5 4 2
    -5 4 2
    -5 4 2
    -5 4 1
    -5 4 1
    -5 4 1
    -5 4 1
    -5 4 0
    -5 4 0
    -5 4 0
    -5 4 -1
    -5 4 -2
    -5 4 -3
    -5 4 -3
    -5 4 -3
    -5 4 -4
    -5 4 -4
    -5 4 -5
    -5 4 -6
    -5 4 -7
    5 -4 7
    -5 4 -8
    5 -4 8
    5 -4 9
    -5 3 13
    -5 3 13
    5 -3 -12
    -5 3 12
    -5 3 12
    5 -3 -11
    -5 3 11
    5 -3 -10
    -5 3 10
    -5 3 9
    -5 3 9
    -5 3 8
    -5 3 8
    -5 3 7
    -5 3 7
    -5 3 6
    -5 3 6
    -5 3 5
    -5 3 5
    -5 3 4
    -5 3 4
    -5 3 4
    -5 3 4
    -5 3 4
    -5 3 4
    -5 3 3
    -5 3 3
    -5 3 3
    -5 3 3
    -5 3 3
    -5 3 2
    -5 3 2
    -5 3 2
    -5 3 2
    -5 3 1
    -5 3 1
    -5 3 1
    -5 3 1
    -5 3 0
    -5 3 0
    -5 3 0
    -5 3 -1
    -5 3 -2
    -5 3 -3
    -5 3 -4
    -5 3 -5
    -5 3 -6
    5 -3 7
    5 -3 8
    -5 3 -9
    5 -3 9
    -5 2 13
    -5 2 13
    -5 2 12
    -5 2 12
    5 -2 -11
    -5 2 11
    -5 2 10
    -5 2 9
    -5 2 9
    -5 2 8
    -5 2 8
    -5 2 7
    -5 2 7
    -5 2 6
    -5 2 6
    -5 2 5
    -5 2 5
    -5 2 5
    -5 2 4
    -5 2 4
    -5 2 4
    -5 2 4
    -5 2 4
    -5 2 4
    -5 2 4
    -5 2 3
    -5 2 3
    -5 2 3
    -5 2 3
    -5 2 3
    -5 2 2
    -5 2 2
    -5 2 2
    -5 2 2
    -5 2 2
    -5 2 1
    -5 2 1
    -5 2 1
    -5 2 1
    -5 2 1
    -5 2 0
    -5 2 0
    -5 2 0
    -5 2 0
    -5 2 0
    -5 2 -1
    -5 2 -1
    -5 2 -2
    -5 2 -2
    -5 2 -3
    -5 2 -3
    -5 2 -4
    -5 2 -5
    -5 2 -6
    5 -2 6
    5 -2 7
    5 -2 8
    -5 2 -9
    5 -2 9
    -5 1 14
    -5 1 13
    -5 1 13
    -5 1 12
    -5 1 12
    -5 1 11
    -5 1 11
    -5 1 10
    -5 1 10
    -5 1 9
    -5 1 9
    -5 1 9
    -5 1 8
    -5 1 8
    -5 1 8
    -5 1 7
    -5 1 7
    -5 1 7
    -5 1 7
    -5 1 6
    -5 1 6
    -5 1 6
    -5 1 6
    -5 1 5
    -5 1 5
    -5 1 5
    -5 1 5
    -5 1 5
    -5 1 4
    -5 1 4
    -5 1 4
    -5 1 4
    -5 1 4
    -5 1 4
    -5 1 3
    -5 1 3
    -5 1 3
    -5 1 3
    -5 1 3
    -5 1 3
    -5 1 3
    -5 1 2
    -5 1 2
    -5 1 2
    -5 1 2
    -5 1 2
    -5 1 2
    -5 1 2
    -5 1 1
    -5 1 1
    -5 1 1
    -5 1 1
    -5 1 1
    -5 1 1
    -5 1 1
    -5 1 0
    -5 1 0
    -5 1 0
    -5 1 0
    -5 1 0
    -5 1 0
    -5 1 0
    -5 1 -1
    -5 1 -1
    -5 1 -1
    -5 1 -2
    -5 1 -2
    -5 1 -3
    -5 1 -3
    -5 1 -4
    -5 1 -4
    -5 1 -5
    -5 1 -5
    -5 1 -6
    -5 1 -6
    -5 1 -7
    -5 1 -8
    -5 1 -8
    -5 1 -9
    -5 0 14
    -5 0 13
    -5 0 13
    -5 0 12
    -5 0 12
    -5 0 12
    -5 0 11
    -5 0 11
    -5 0 11
    -5 0 11
    -5 0 10
    -5 0 10
    -5 0 10
    -5 0 10
    -5 0 9
    -5 0 9
    -5 0 9
    -5 0 8
    -5 0 8
    -5 0 8
    -5 0 8
    -5 0 8
    -5 0 7
    -5 0 7
    -5 0 7
    -5 0 7
    -5 0 7
    -5 0 6
    -5 0 6
    -5 0 6
    -5 0 6
    -5 0 6
    -5 0 5
    -5 0 5
    -5 0 5
    -5 0 5
    -5 0 5
    -5 0 5
    -5 0 5
    -5 0 5
    -5 0 5
    -5 0 5
    -5 0 4
    -5 0 4
    -5 0 4
    -5 0 4
    -5 0 4
    -5 0 4
    -5 0 4
    -5 0 4
    -5 0 3
    -5 0 3
    -5 0 3
    -5 0 3
    -5 0 3
    -5 0 3
    -5 0 3
    -5 0 2
    -5 0 2
    -5 0 2
    -5 0 2
    -5 0 2
    -5 0 2
    -5 0 2
    -5 0 1
    -5 0 1
    -5 0 1
    -5 0 1
    -5 0 1
    -5 0 1
    -5 0 1
    -5 0 1
    -5 0 0
    -5 0 0
    -5 0 0
    -5 0 0
    -5 0 0
    -5 0 0
    -5 0 0
    -5 0 0
    -5 0 -1
    -5 0 -1
    -5 0 -1
    -5 0 -1
    -5 0 -2
    -5 0 -2
    -5 0 -2
    -5 0 -2
    -5 0 -2
    -5 0 -3
    -5 0 -3
    -5 0 -3
    -5 0 -3
    -5 0 -4
    -5 0 -4
    -5 0 -5
    -5 0 -5
    -5 0 -6
    -5 0 -6
    -5 0 -6
    -5 0 -7
    -5 0 -7
    -5 0 -7
    -5 0 -8
    -5 0 -8
    -5 0 -8
    -5 0 -9
    -5 -1 14
    -5 -1 13
    -5 -1 12
    -5 -1 12
    -5 -1 12
    -5 -1 11
    -5 -1 11
    -5 -1 11
    -5 -1 10
    -5 -1 10
    -5 -1 10
    -5 -1 10
    -5 -1 10
    -5 -1 9
    -5 -1 9
    -5 -1 9
    -5 -1 9
    -5 -1 8
    -5 -1 8
    -5 -1 8
    -5 -1 8
    -5 -1 7
    -5 -1 7
    -5 -1 7
    -5 -1 7
    -5 -1 6
    -5 -1 6
    -5 -1 6
    -5 -1 6
    -5 -1 6
    -5 -1 5
    -5 -1 5
    -5 -1 5
    -5 -1 5
    -5 -1 5
    -5 -1 5
    -5 -1 5
    -5 -1 5
    -5 -1 4
    -5 -1 4
    -5 -1 4
    -5 -1 4
    -5 -1 4
    -5 -1 4
    -5 -1 4
    -5 -1 4
    -5 -1 4
    -5 -1 3
    -5 -1 3
    -5 -1 3
    -5 -1 3
    -5 -1 3
    -5 -1 3
    -5 -1 3
    -5 -1 3
    -5 -1 3
    -5 -1 2
    -5 -1 2
    -5 -1 2
    -5 -1 2
    -5 -1 2
    -5 -1 2
    -5 -1 2
    -5 -1 1
    -5 -1 1
    -5 -1 1
    -5 -1 1
    -5 -1 1
    -5 -1 1
    -5 -1 1
    -5 -1 1
    -5 -1 0
    -5 -1 0
    -5 -1 0
    -5 -1 0
    -5 -1 0
    -5 -1 0
    -5 -1 0
    -5 -1 -1
    -5 -1 -1
    -5 -1 -1
    -5 -1 -1
    -5 -1 -1
    -5 -1 -2
    -5 -1 -2
    -5 -1 -2
    -5 -1 -2
    -5 -1 -3
    -5 -1 -3
    -5 -1 -3
    -5 -1 -4
    -5 -1 -4
    -5 -1 -4
    -5 -1 -4
    -5 -1 -5
    -5 -1 -5
    -5 -1 -5
    -5 -1 -6
    -5 -1 -6
    -5 -1 -6
    -5 -1 -7
    -5 -1 -7
    -5 -1 -7
    -5 -1 -8
    -5 -1 -8
    -5 -1 -8
    -5 -1 -9
    -5 -1 -9
    -5 -2 13
    -5 -2 12
    -5 -2 11
    -5 -2 11
    -5 -2 11
    -5 -2 10
    -5 -2 10
    -5 -2 9
    -5 -2 9
    -5 -2 9
    -5 -2 8
    -5 -2 8
    -5 -2 8
    -5 -2 7
    -5 -2 7
    -5 -2 7
    -5 -2 7
    -5 -2 6
    -5 -2 6
    -5 -2 6
    -5 -2 6
    -5 -2 5
    -5 -2 5
    -5 -2 5
    -5 -2 5
    -5 -2 5
    -5 -2 5
    -5 -2 5
    -5 -2 4
    -5 -2 4
    -5 -2 4
    -5 -2 4
    -5 -2 4
    -5 -2 4
    -5 -2 4
    -5 -2 4
    -5 -2 4
    -5 -2 3
    -5 -2 3
    -5 -2 3
    -5 -2 3
    -5 -2 3
    -5 -2 3
    -5 -2 3
    -5 -2 3
    -5 -2 2
    -5 -2 2
    -5 -2 2
    -5 -2 2
    -5 -2 2
    -5 -2 2
    -5 -2 2
    -5 -2 1
    -5 -2 1
    -5 -2 1
    -5 -2 1
    -5 -2 1
    -5 -2 1
    -5 -2 1
    -5 -2 0
    -5 -2 0
    -5 -2 0
    -5 -2 0
    -5 -2 0
    -5 -2 0
    -5 -2 -1
    -5 -2 -1
    -5 -2 -1
    -5 -2 -2
    -5 -2 -2
    -5 -2 -2
    -5 -2 -2
    -5 -2 -3
    -5 -2 -3
    -5 -2 -3
    -5 -2 -3
    -5 -2 -3
    -5 -2 -4
    -5 -2 -4
    -5 -2 -4
    -5 -2 -4
    -5 -2 -5
    -5 -2 -5
    -5 -2 -5
    -5 -2 -6
    -5 -2 -6
    -5 -2 -6
    -5 -2 -7
    -5 -2 -7
    -5 -2 -7
    -5 -2 -8
    -5 -2 -8
    -5 -3 12
    -5 -3 12
    -5 -3 11
    -5 -3 11
    -5 -3 10
    -5 -3 10
    -5 -3 9
    -5 -3 8
    -5 -3 7
    -5 -3 7
    -5 -3 7
    -5 -3 6
    -5 -3 6
    -5 -3 6
    -5 -3 6
    -5 -3 5
    -5 -3 5
    -5 -3 5
    -5 -3 5
    -5 -3 5
    -5 -3 5
    -5 -3 5
    -5 -3 4
    -5 -3 4
    -5 -3 4
    -5 -3 4
    -5 -3 4
    -5 -3 3
    -5 -3 3
    -5 -3 3
    -5 -3 3
    -5 -3 3
    -5 -3 2
    -5 -3 2
    -5 -3 2
    -5 -3 2
    -5 -3 2
    -5 -3 2
    -5 -3 2
    -5 -3 1
    -5 -3 1
    -5 -3 1
    -5 -3 1
    -5 -3 1
    -5 -3 1
    -5 -3 1
    -5 -3 1
    -5 -3 0
    -5 -3 0
    -5 -3 0
    -5 -3 0
    -5 -3 0
    -5 -3 -1
    -5 -3 -1
    -5 -3 -2
    -5 -3 -2
    -5 -3 -2
    -5 -3 -3
    -5 -3 -3
    -5 -3 -3
    -5 -3 -4
    -5 -3 -4
    -5 -3 -4
    -5 -3 -4
    -5 -3 -5
    -5 -3 -5
    -5 -3 -5
    -5 -3 -6
    -5 -3 -6
    -5 -3 -7
    -5 -3 -7
    -5 -3 -8
    -5 -4 13
    -5 -4 12
    -5 -4 11
    -5 -4 11
    -5 -4 10
    -5 -4 10
    -5 -4 9
    -5 -4 9
    -5 -4 8
    -5 -4 8
    -5 -4 8
    -5 -4 7
    -5 -4 7
    -5 -4 7
    -5 -4 7
    -5 -4 6
    -5 -4 6
    -5 -4 6
    -5 -4 6
    -5 -4 6
    -5 -4 5
    -5 -4 5
    -5 -4 5
    -5 -4 5
    -5 -4 5
    -5 -4 5
    -5 -4 4
    -5 -4 4
    -5 -4 4
    -5 -4 4
    -5 -4 4
    -5 -4 3
    -5 -4 3
    -5 -4 3
    -5 -4 3
    -5 -4 3
    -5 -4 2
    -5 -4 2
    -5 -4 2
    -5 -4 2
    -5 -4 1
    -5 -4 1
    -5 -4 1
    -5 -4 1
    -5 -4 1
    -5 -4 1
    -5 -4 0
    -5 -4 0
    -5 -4 0
    -5 -4 -1
    -5 -4 -1
    -5 -4 -2
    -5 -4 -2
    -5 -4 -2
    -5 -4 -3
    -5 -4 -3
    -5 -4 -3
    -5 -4 -4
    -5 -4 -4
    -5 -4 -4
    -5 -4 -5
    -5 -4 -5
    -5 -4 -6
    -5 -4 -7
    -5 -4 -7
    -5 -5 13
    -5 -5 12
    -5 -5 11
    -5 -5 10
    -5 -5 9
    -5 -5 9
    -5 -5 8
    -5 -5 8
    -5 -5 8
    -5 -5 7
    -5 -5 7
    -5 -5 7
    -5 -5 6
    -5 -5 6
    -5 -5 6
    -5 -5 6
    -5 -5 6
    -5 -5 6
    -5 -5 5
    -5 -5 5
    -5 -5 5
    -5 -5 5
    -5 -5 5
    -5 -5 5
    -5 -5 4
    -5 -5 4
    -5 -5 4
    -5 -5 4
    -5 -5 4
    -5 -5 3
    -5 -5 3
    -5 -5 3
    -5 -5 3
    -5 -5 3
    -5 -5 2
    -5 -5 2
    -5 -5 2
    -5 -5 2
    -5 -5 1
    -5 -5 1
    -5 -5 1
    -5 -5 1
    -5 -5 1
    -5 -5 0
    -5 -5 0
    -5 -5 0
    -5 -5 -1
    -5 -5 -1
    -5 -5 -2
    -5 -5 -2
    -5 -5 -3
    -5 -5 -3
    -5 -5 -4
    -5 -5 -4
    -5 -5 -6
    -5 -6 12
    -5 -6 11
    -5 -6 10
    -5 -6 9
    -5 -6 9
    -5 -6 8
    -5 -6 8
    -5 -6 7
    -5 -6 7
    -5 -6 6
    -5 -6 6
    -5 -6 6
    -5 -6 6
    -5 -6 6
    -5 -6 6
    -5 -6 5
    -5 -6 5
    -5 -6 5
    -5 -6 5
    -5 -6 5
    -5 -6 5
    -5 -6 4
    -5 -6 4
    -5 -6 4
    -5 -6 4
    -5 -6 4
    -5 -6 4
    -5 -6 3
    -5 -6 3
    -5 -6 3
    -5 -6 3
    -5 -6 2
    -5 -6 2
    -5 -6 2
    -5 -6 2
    -5 -6 1
    -5 -6 1
    -5 -6 1
    -5 -6 1
    -5 -6 0
    -5 -6 -1
    -5 -6 -1
    -5 -6 -2
    -5 -6 -2
    -5 -6 -3
    -5 -6 -3
    -5 -6 -4
    -5 -6 -4
    -5 -6 -5
    -5 -6 -5
    -5 -6 -6
    -5 -7 11
    -5 -7 10
    -5 -7 10
    -5 -7 9
    -5 -7 8
    -5 -7 7
    -5 -7 6
    -5 -7 6
    -5 -7 6
    -5 -7 5
    -5 -7 5
    -5 -7 5
    -5 -7 5
    -5 -7 4
    -5 -7 4
    -5 -7 4
    -5 -7 4
    -5 -7 4
    -5 -7 3
    -5 -7 3
    -5 -7 2
    -5 -7 2
    -5 -7 1
    -5 -7 1
    -5 -7 1
    -5 -7 0
    -5 -7 -1
    -5 -7 -2
    -5 -7 -3
    -5 -7 -4
    -5 -7 -4
    -5 -8 10
    -5 -8 9
    -5 -8 8
    -5 -8 7
    -5 -8 6
    -5 -8 6
    -5 -8 6
    -5 -8 5
    -5 -8 5
    -5 -8 5
    -5 -8 4
    -5 -8 4
    -5 -8 3
    -5 -8 3
    -5 -8 3
    -5 -8 2
    -5 -8 2
    -5 -8 1
    -5 -8 1
    -5 -8 0
    -5 -8 -1
    -5 -8 -2
    -5 -8 -3
    -5 -9 9
    -5 -9 8
    -5 -9 7
    -5 -9 6
    -5 -9 6
    -5 -9 6
    -5 -9 5
    -5 -9 5
    -5 -9 4
    -5 -9 4
    -5 -9 3
    -5 -9 3
    -5 -9 2
    -5 -9 2
    -5 -9 1
    -5 -9 0
    -5 -9 -1
    -5 -10 6
    -5 -10 5
    -5 -10 4
    -5 -10 4
    -5 -10 3
    -5 -10 3
    -5 -10 2
    6 -10 -5
    -6 10 4
    6 -10 -4
    6 -10 -4
    6 -10 -3
    6 -10 -2
    6 -10 -1
    6 -10 0
    -6 10 -1
    -6 10 -2
    -6 10 -2
    6 -9 -7
    6 -9 -6
    6 -9 -5
    6 -9 -4
    6 -9 -4
    6 -9 -3
    6 -9 -3
    6 -9 -2
    -6 9 1
    6 -9 -1
    -6 9 0
    6 -9 0
    -6 9 -1
    -6 9 -1
    6 -9 1
    -6 9 -2
    -6 9 -2
    -6 9 -3
    -6 9 -3
    -6 9 -4
    -6 9 -4
    6 -8 -8
    6 -8 -7
    6 -8 -6
    6 -8 -5
    6 -8 -4
    6 -8 -4
    6 -8 -3
    6 -8 -3
    -6 8 2
    6 -8 -2
    -6 8 1
    6 -8 -1
    -6 8 0
    6 -8 0
    -6 8 -1
    -6 8 -1
    6 -8 1
    -6 8 -2
    -6 8 -2
    -6 8 -3
    -6 8 -3
    -6 8 -4
    -6 8 -4
    -6 8 -5
    -6 8 -5
    6 -7 -10
    6 -7 -8
    6 -7 -7
    6 -7 -6
    -6 7 5
    6 -7 -5
    6 -7 -4
    6 -7 -3
    -6 7 2
    6 -7 -2
    -6 7 1
    -6 7 0
    -6 7 0
    -6 7 -1
    -6 7 -1
    -6 7 -2
    -6 7 -2
    -6 7 -3
    -6 7 -3
    -6 7 -4
    -6 7 -4
    -6 7 -5
    6 -7 6
    6 -6 -11
    6 -6 -10
    6 -6 -9
    6 -6 -8
    6 -6 -8
    6 -6 -7
    6 -6 -7
    6 -6 -6
    -6 6 5
    6 -6 -5
    6 -6 -4
    -6 6 3
    -6 6 2
    -6 6 1
    -6 6 0
    -6 6 0
    -6 6 -1
    -6 6 -1
    -6 6 -2
    -6 6 -3
    -6 6 -4
    -6 6 -5
    6 -6 6
    6 -6 7
    6 -5 -11
    6 -5 -10
    6 -5 -9
    6 -5 -8
    -6 5 8
    6 -5 -7
    6 -5 -6
    -6 5 5
    -6 5 4
    -6 5 3
    -6 5 2
    -6 5 1
    -6 5 0
    -6 5 0
    -6 5 -1
    -6 5 -2
    -6 5 -3
    -6 5 -4
    -6 5 -5
    -6 5 -5
    6 -5 6
    6 -5 7
    6 -4 -12
    -6 4 12
    6 -4 -11
    -6 4 11
    6 -4 -10
    -6 4 10
    -6 4 9
    -6 4 9
    -6 4 8
    -6 4 8
    6 -4 -7
    -6 4 7
    -6 4 6
    -6 4 5
    -6 4 5
    -6 4 4
    -6 4 4
    -6 4 3
    -6 4 3
    -6 4 2
    -6 4 2
    -6 4 1
    -6 4 1
    -6 4 1
    -6 4 0
    -6 4 0
    -6 4 -1
    -6 4 -2
    -6 4 -3
    -6 4 -4
    -6 4 -4
    -6 4 -5
    -6 4 -6
    6 -4 7
    -6 4 -7
    6 -3 -12
    -6 3 12
    -6 3 12
    6 -3 -11
    -6 3 11
    6 -3 -10
    -6 3 10
    -6 3 9
    -6 3 9
    -6 3 8
    -6 3 8
    -6 3 7
    -6 3 7
    -6 3 6
    -6 3 5
    -6 3 5
    -6 3 5
    -6 3 5
    -6 3 4
    -6 3 4
    -6 3 4
    -6 3 4
    -6 3 4
    -6 3 4
    -6 3 3
    -6 3 3
    -6 3 3
    -6 3 3
    -6 3 3
    -6 3 3
    -6 3 2
    -6 3 2
    -6 3 2
    -6 3 2
    -6 3 2
    -6 3 2
    -6 3 1
    -6 3 1
    -6 3 1
    -6 3 1
    -6 3 1
    -6 3 0
    -6 3 0
    -6 3 0
    -6 3 -1
    -6 3 -2
    -6 3 -3
    -6 3 -4
    -6 3 -4
    -6 3 -5
    -6 3 -6
    -6 3 -7
    -6 2 13
    -6 2 13
    -6 2 12
    -6 2 12
    6 -2 -11
    -6 2 11
    -6 2 11
    -6 2 11
    -6 2 10
    -6 2 10
    -6 2 9
    -6 2 9
    -6 2 8
    -6 2 8
    -6 2 7
    -6 2 7
    -6 2 6
    -6 2 6
    -6 2 6
    -6 2 5
    -6 2 5
    -6 2 5
    -6 2 5
    -6 2 5
    -6 2 5
    -6 2 5
    -6 2 4
    -6 2 4
    -6 2 4
    -6 2 4
    -6 2 4
    -6 2 3
    -6 2 3
    -6 2 3
    -6 2 3
    -6 2 3
    -6 2 2
    -6 2 2
    -6 2 2
    -6 2 2
    -6 2 2
    -6 2 2
    -6 2 1
    -6 2 1
    -6 2 1
    -6 2 1
    -6 2 1
    -6 2 0
    -6 2 0
    -6 2 0
    -6 2 0
    -6 2 -1
    -6 2 -2
    -6 2 -3
    -6 2 -3
    -6 2 -4
    -6 2 -5
    -6 2 -6
    -6 2 -6
    -6 2 -7
    -6 2 -7
    -6 1 13
    -6 1 13
    -6 1 12
    -6 1 12
    -6 1 11
    -6 1 11
    -6 1 11
    -6 1 10
    -6 1 10
    -6 1 9
    -6 1 9
    -6 1 8
    -6 1 8
    -6 1 7
    -6 1 7
    -6 1 6
    -6 1 6
    -6 1 6
    -6 1 6
    -6 1 6
    -6 1 5
    -6 1 5
    -6 1 5
    -6 1 5
    -6 1 5
    -6 1 5
    -6 1 5
    -6 1 5
    -6 1 4
    -6 1 4
    -6 1 4
    -6 1 4
    -6 1 4
    -6 1 4
    -6 1 3
    -6 1 3
    -6 1 3
    -6 1 3
    -6 1 3
    -6 1 3
    -6 1 3
    -6 1 2
    -6 1 2
    -6 1 2
    -6 1 2
    -6 1 2
    -6 1 2
    -6 1 2
    -6 1 1
    -6 1 1
    -6 1 1
    -6 1 1
    -6 1 1
    -6 1 1
    -6 1 1
    -6 1 0
    -6 1 0
    -6 1 0
    -6 1 0
    -6 1 0
    -6 1 -1
    -6 1 -1
    -6 1 -2
    -6 1 -2
    -6 1 -3
    -6 1 -3
    -6 1 -3
    -6 1 -4
    -6 1 -4
    -6 1 -5
    -6 1 -5
    -6 1 -5
    -6 1 -6
    -6 1 -6
    -6 1 -7
    -6 1 -7
    -6 0 13
    -6 0 12
    -6 0 12
    -6 0 11
    -6 0 10
    -6 0 10
    -6 0 9
    -6 0 9
    -6 0 8
    -6 0 8
    -6 0 7
    -6 0 7
    -6 0 6
    -6 0 6
    -6 0 6
    -6 0 5
    -6 0 5
    -6 0 5
    -6 0 5
    -6 0 5
    -6 0 5
    -6 0 4
    -6 0 4
    -6 0 4
    -6 0 4
    -6 0 4
    -6 0 3
    -6 0 3
    -6 0 3
    -6 0 3
    -6 0 3
    -6 0 3
    -6 0 2
    -6 0 2
    -6 0 2
    -6 0 2
    -6 0 2
    -6 0 2
    -6 0 1
    -6 0 1
    -6 0 1
    -6 0 1
    -6 0 1
    -6 0 1
    -6 0 0
    -6 0 0
    -6 0 0
    -6 0 0
    -6 0 -1
    -6 0 -1
    -6 0 -1
    -6 0 -2
    -6 0 -2
    -6 0 -2
    -6 0 -2
    -6 0 -3
    -6 0 -3
    -6 0 -3
    -6 0 -3
    -6 0 -4
    -6 0 -4
    -6 0 -4
    -6 0 -5
    -6 0 -5
    -6 0 -5
    -6 0 -6
    -6 0 -6
    -6 0 -6
    -6 0 -7
    -6 0 -7
    -6 -1 13
    -6 -1 12
    -6 -1 11
    -6 -1 10
    -6 -1 10
    -6 -1 10
    -6 -1 9
    -6 -1 9
    -6 -1 9
    -6 -1 8
    -6 -1 8
    -6 -1 8
    -6 -1 7
    -6 -1 7
    -6 -1 7
    -6 -1 6
    -6 -1 6
    -6 -1 6
    -6 -1 6
    -6 -1 5
    -6 -1 5
    -6 -1 5
    -6 -1 5
    -6 -1 5
    -6 -1 4
    -6 -1 4
    -6 -1 4
    -6 -1 4
    -6 -1 4
    -6 -1 4
    -6 -1 3
    -6 -1 3
    -6 -1 3
    -6 -1 3
    -6 -1 3
    -6 -1 2
    -6 -1 2
    -6 -1 2
    -6 -1 2
    -6 -1 1
    -6 -1 1
    -6 -1 1
    -6 -1 1
    -6 -1 1
    -6 -1 0
    -6 -1 0
    -6 -1 0
    -6 -1 -1
    -6 -1 -1
    -6 -1 -1
    -6 -1 -1
    -6 -1 -2
    -6 -1 -2
    -6 -1 -2
    -6 -1 -2
    -6 -1 -2
    -6 -1 -3
    -6 -1 -3
    -6 -1 -3
    -6 -1 -3
    -6 -1 -4
    -6 -1 -4
    -6 -1 -4
    -6 -1 -4
    -6 -1 -5
    -6 -1 -5
    -6 -1 -5
    -6 -1 -6
    -6 -1 -6
    -6 -1 -6
    -6 -1 -7
    -6 -2 13
    -6 -2 12
    -6 -2 11
    -6 -2 11
    -6 -2 10
    -6 -2 9
    -6 -2 9
    -6 -2 8
    -6 -2 8
    -6 -2 8
    -6 -2 7
    -6 -2 7
    -6 -2 7
    -6 -2 6
    -6 -2 6
    -6 -2 5
    -6 -2 5
    -6 -2 5
    -6 -2 5
    -6 -2 4
    -6 -2 4
    -6 -2 4
    -6 -2 4
    -6 -2 4
    -6 -2 3
    -6 -2 3
    -6 -2 3
    -6 -2 3
    -6 -2 3
    -6 -2 2
    -6 -2 2
    -6 -2 2
    -6 -2 2
    -6 -2 1
    -6 -2 1
    -6 -2 1
    -6 -2 0
    -6 -2 0
    -6 -2 0
    -6 -2 -1
    -6 -2 -1
    -6 -2 -1
    -6 -2 -1
    -6 -2 -2
    -6 -2 -2
    -6 -2 -2
    -6 -2 -2
    -6 -2 -3
    -6 -2 -3
    -6 -2 -3
    -6 -2 -3
    -6 -2 -4
    -6 -2 -4
    -6 -2 -4
    -6 -2 -5
    -6 -2 -5
    -6 -2 -5
    -6 -2 -5
    -6 -2 -6
    -6 -2 -6
    -6 -3 12
    -6 -3 12
    -6 -3 11
    -6 -3 11
    -6 -3 10
    -6 -3 10
    -6 -3 9
    -6 -3 9
    -6 -3 8
    -6 -3 8
    -6 -3 8
    -6 -3 7
    -6 -3 7
    -6 -3 7
    -6 -3 7
    -6 -3 6
    -6 -3 6
    -6 -3 6
    -6 -3 6
    -6 -3 6
    -6 -3 5
    -6 -3 5
    -6 -3 5
    -6 -3 5
    -6 -3 5
    -6 -3 4
    -6 -3 4
    -6 -3 4
    -6 -3 4
    -6 -3 3
    -6 -3 3
    -6 -3 3
    -6 -3 3
    -6 -3 3
    -6 -3 2
    -6 -3 2
    -6 -3 2
    -6 -3 2
    -6 -3 1
    -6 -3 1
    -6 -3 1
    -6 -3 1
    -6 -3 0
    -6 -3 0
    -6 -3 -1
    -6 -3 -1
    -6 -3 -2
    -6 -3 -2
    -6 -3 -2
    -6 -3 -3
    -6 -3 -3
    -6 -3 -3
    -6 -3 -3
    -6 -3 -4
    -6 -3 -4
    -6 -3 -5
    -6 -3 -5
    -6 -3 -5
    -6 -3 -6
    -6 -3 -6
    -6 -4 12
    -6 -4 12
    -6 -4 11
    -6 -4 11
    -6 -4 10
    -6 -4 10
    -6 -4 9
    -6 -4 9
    -6 -4 9
    -6 -4 8
    -6 -4 8
    -6 -4 8
    -6 -4 7
    -6 -4 7
    -6 -4 7
    -6 -4 7
    -6 -4 6
    -6 -4 6
    -6 -4 6
    -6 -4 6
    -6 -4 6
    -6 -4 6
    -6 -4 5
    -6 -4 5
    -6 -4 5
    -6 -4 5
    -6 -4 5
    -6 -4 4
    -6 -4 4
    -6 -4 4
    -6 -4 4
    -6 -4 4
    -6 -4 3
    -6 -4 3
    -6 -4 3
    -6 -4 3
    -6 -4 2
    -6 -4 2
    -6 -4 2
    -6 -4 2
    -6 -4 1
    -6 -4 1
    -6 -4 1
    -6 -4 1
    -6 -4 0
    -6 -4 0
    -6 -4 -1
    -6 -4 -1
    -6 -4 -2
    -6 -4 -2
    -6 -4 -3
    -6 -4 -3
    -6 -4 -4
    -6 -4 -4
    -6 -4 -5
    -6 -5 11
    -6 -5 10
    -6 -5 10
    -6 -5 9
    -6 -5 9
    -6 -5 9
    -6 -5 8
    -6 -5 8
    -6 -5 8
    -6 -5 7
    -6 -5 7
    -6 -5 7
    -6 -5 6
    -6 -5 6
    -6 -5 6
    -6 -5 6
    -6 -5 6
    -6 -5 5
    -6 -5 5
    -6 -5 5
    -6 -5 5
    -6 -5 5
    -6 -5 4
    -6 -5 4
    -6 -5 4
    -6 -5 4
    -6 -5 4
    -6 -5 3
    -6 -5 3
    -6 -5 3
    -6 -5 3
    -6 -5 2
    -6 -5 2
    -6 -5 1
    -6 -5 1
    -6 -5 1
    -6 -5 0
    -6 -5 0
    -6 -5 -1
    -6 -5 -1
    -6 -5 -2
    -6 -5 -2
    -6 -5 -3
    -6 -5 -3
    -6 -5 -4
    -6 -6 11
    -6 -6 10
    -6 -6 9
    -6 -6 9
    -6 -6 8
    -6 -6 8
    -6 -6 7
    -6 -6 7
    -6 -6 7
    -6 -6 7
    -6 -6 6
    -6 -6 6
    -6 -6 6
    -6 -6 6
    -6 -6 5
    -6 -6 5
    -6 -6 5
    -6 -6 5
    -6 -6 5
    -6 -6 4
    -6 -6 4
    -6 -6 4
    -6 -6 4
    -6 -6 4
    -6 -6 3
    -6 -6 3
    -6 -6 3
    -6 -6 2
    -6 -6 1
    -6 -6 0
    -6 -6 -1
    -6 -6 -2
    -6 -6 -2
    -6 -6 -3
    -6 -6 -3
    -6 -7 9
    -6 -7 8
    -6 -7 7
    -6 -7 7
    -6 -7 6
    -6 -7 6
    -6 -7 6
    -6 -7 6
    -6 -7 5
    -6 -7 5
    -6 -7 5
    -6 -7 4
    -6 -7 4
    -6 -7 3
    -6 -7 3
    -6 -7 2
    -6 -7 2
    -6 -7 0
    -6 -7 -1
    -6 -7 -2
    -6 -8 8
    -6 -8 7
    -6 -8 6
    -6 -8 5
    -6 -8 4
    -6 -8 4
    -6 -8 3
    -6 -8 3
    -6 -8 2
    -6 -8 2
    -6 -8 1
    -6 -8 0
    -6 -8 0
    7 -9 -4
    -7 9 4
    -7 9 3
    7 -9 -3
    -7 9 3
    -7 9 2
    7 -9 -2
    -7 9 2
    -7 9 1
    7 -9 -1
    -7 9 1
    7 -8 -6
    7 -8 -5
    7 -8 -5
    -7 8 4
    -7 8 4
    7 -8 -4
    7 -8 -4
    -7 8 3
    7 -8 -3
    7 -8 -3
    -7 8 2
    7 -8 -2
    -7 8 1
    -7 8 1
    7 -8 -1
    -7 8 0
    -7 8 0
    -7 8 -1
    -7 8 -1
    -7 8 -2
    -7 7 8
    7 -7 -8
    -7 7 7
    7 -7 -7
    7 -7 -6
    -7 7 5
    -7 7 5
    7 -7 -5
    -7 7 4
    7 -7 -4
    -7 7 3
    -7 7 3
    7 -7 -3
    -7 7 2
    -7 7 2
    -7 7 1
    7 -7 -1
    -7 7 0
    -7 7 0
    -7 7 0
    7 -7 0
    -7 7 -1
    -7 7 -2
    -7 7 -3
    -7 7 -3
    7 -6 -9
    -7 6 9
    -7 6 8
    7 -6 -8
    -7 6 7
    7 -6 -7
    7 -6 -6
    -7 6 5
    -7 6 5
    7 -6 -5
    -7 6 4
    -7 6 4
    7 -6 -4
    -7 6 3
    7 -6 -3
    -7 6 2
    -7 6 2
    -7 6 1
    -7 6 1
    -7 6 0
    -7 6 0
    -7 6 0
    -7 6 -1
    -7 6 -2
    -7 6 -3
    -7 6 -3
    -7 6 -4
    -7 6 -4
    7 -5 -10
    7 -5 -9
    -7 5 9
    7 -5 -8
    -7 5 8
    -7 5 7
    7 -5 -7
    7 -5 -6
    -7 5 5
    -7 5 5
    -7 5 4
    -7 5 4
    -7 5 3
    -7 5 3
    -7 5 2
    -7 5 2
    -7 5 1
    -7 5 1
    -7 5 0
    -7 5 0
    -7 5 0
    -7 5 0
    -7 5 -1
    -7 5 -2
    -7 5 -3
    -7 5 -3
    -7 5 -4
    -7 5 -4
    7 -4 -11
    7 -4 -10
    -7 4 10
    7 -4 -9
    -7 4 9
    -7 4 8
    -7 4 7
    7 -4 -7
    -7 4 6
    -7 4 5
    -7 4 5
    -7 4 5
    -7 4 4
    -7 4 4
    -7 4 4
    -7 4 3
    -7 4 3
    -7 4 2
    -7 4 2
    -7 4 1
    -7 4 1
    -7 4 1
    -7 4 1
    -7 4 0
    -7 4 0
    -7 4 0
    -7 4 0
    -7 4 -1
    -7 4 -2
    -7 4 -2
    -7 4 -3
    -7 4 -3
    -7 4 -4
    -7 4 -4
    -7 4 -5
    -7 4 -5
    7 -3 -11
    -7 3 11
    7 -3 -10
    -7 3 10
    -7 3 9
    -7 3 8
    -7 3 7
    -7 3 6
    -7 3 6
    -7 3 6
    -7 3 6
    -7 3 5
    -7 3 5
    -7 3 5
    -7 3 5
    -7 3 5
    -7 3 4
    -7 3 4
    -7 3 4
    -7 3 3
    -7 3 3
    -7 3 3
    -7 3 3
    -7 3 2
    -7 3 2
    -7 3 2
    -7 3 2
    -7 3 1
    -7 3 1
    -7 3 1
    -7 3 1
    -7 3 0
    -7 3 0
    -7 3 0
    -7 3 -1
    -7 3 -2
    -7 3 -2
    -7 3 -3
    -7 3 -3
    -7 3 -4
    -7 3 -5
    -7 3 -5
    7 -2 -11
    -7 2 11
    -7 2 10
    -7 2 10
    -7 2 9
    -7 2 9
    -7 2 8
    -7 2 7
    -7 2 7
    -7 2 6
    -7 2 6
    -7 2 6
    -7 2 6
    -7 2 5
    -7 2 5
    -7 2 5
    -7 2 4
    -7 2 4
    -7 2 4
    -7 2 4
    -7 2 4
    -7 2 3
    -7 2 3
    -7 2 3
    -7 2 3
    -7 2 2
    -7 2 2
    -7 2 2
    -7 2 2
    -7 2 2
    -7 2 1
    -7 2 1
    -7 2 1
    -7 2 1
    -7 2 0
    -7 2 0
    -7 2 -1
    -7 2 -1
    -7 2 -2
    -7 2 -2
    -7 2 -3
    -7 2 -3
    -7 2 -4
    -7 2 -4
    -7 2 -5
    -7 2 -5
    -7 1 11
    -7 1 10
    -7 1 10
    -7 1 9
    -7 1 9
    -7 1 8
    -7 1 8
    -7 1 7
    -7 1 7
    -7 1 6
    -7 1 6
    -7 1 5
    -7 1 5
    -7 1 5
    -7 1 5
    -7 1 4
    -7 1 4
    -7 1 4
    -7 1 4
    -7 1 3
    -7 1 3
    -7 1 3
    -7 1 3
    -7 1 3
    -7 1 2
    -7 1 2
    -7 1 2
    -7 1 2
    -7 1 1
    -7 1 1
    -7 1 1
    -7 1 1
    -7 1 0
    -7 1 0
    -7 1 -1
    -7 1 -1
    -7 1 -1
    -7 1 -2
    -7 1 -2
    -7 1 -3
    -7 1 -3
    -7 1 -3
    -7 1 -4
    -7 1 -4
    -7 1 -5
    -7 0 12
    -7 0 11
    -7 0 10
    -7 0 10
    -7 0 10
    -7 0 10
    -7 0 9
    -7 0 9
    -7 0 9
    -7 0 8
    -7 0 8
    -7 0 7
    -7 0 7
    -7 0 6
    -7 0 6
    -7 0 6
    -7 0 5
    -7 0 5
    -7 0 5
    -7 0 4
    -7 0 4
    -7 0 4
    -7 0 3
    -7 0 3
    -7 0 3
    -7 0 3
    -7 0 2
    -7 0 2
    -7 0 2
    -7 0 1
    -7 0 1
    -7 0 1
    -7 0 0
    -7 0 0
    -7 0 -1
    -7 0 -1
    -7 0 -2
    -7 0 -2
    -7 0 -2
    -7 0 -3
    -7 0 -3
    -7 0 -4
    -7 0 -5
    -7 -1 12
    -7 -1 11
    -7 -1 11
    -7 -1 10
    -7 -1 10
    -7 -1 9
    -7 -1 9
    -7 -1 8
    -7 -1 8
    -7 -1 8
    -7 -1 7
    -7 -1 7
    -7 -1 6
    -7 -1 6
    -7 -1 6
    -7 -1 5
    -7 -1 5
    -7 -1 4
    -7 -1 4
    -7 -1 3
    -7 -1 3
    -7 -1 3
    -7 -1 2
    -7 -1 2
    -7 -1 1
    -7 -1 1
    -7 -1 0
    -7 -1 0
    -7 -1 -1
    -7 -1 -1
    -7 -1 -2
    -7 -1 -2
    -7 -1 -3
    -7 -1 -4
    -7 -2 11
    -7 -2 11
    -7 -2 10
    -7 -2 10
    -7 -2 9
    -7 -2 9
    -7 -2 8
    -7 -2 8
    -7 -2 7
    -7 -2 7
    -7 -2 6
    -7 -2 6
    -7 -2 6
    -7 -2 5
    -7 -2 5
    -7 -2 5
    -7 -2 5
    -7 -2 5
    -7 -2 4
    -7 -2 4
    -7 -2 4
    -7 -2 3
    -7 -2 3
    -7 -2 2
    -7 -2 2
    -7 -2 1
    -7 -2 1
    -7 -2 0
    -7 -2 -1
    -7 -2 -2
    -7 -2 -3
    -7 -2 -4
    -7 -3 11
    -7 -3 11
    -7 -3 10
    -7 -3 10
    -7 -3 9
    -7 -3 9
    -7 -3 8
    -7 -3 8
    -7 -3 7
    -7 -3 7
    -7 -3 6
    -7 -3 6
    -7 -3 6
    -7 -3 6
    -7 -3 5
    -7 -3 5
    -7 -3 5
    -7 -3 4
    -7 -3 4
    -7 -3 4
    -7 -3 4
    -7 -3 3
    -7 -3 3
    -7 -3 3
    -7 -3 3
    -7 -3 2
    -7 -3 2
    -7 -3 1
    -7 -3 0
    -7 -3 -1
    -7 -3 -2
    -7 -3 -3
    -7 -4 10
    -7 -4 10
    -7 -4 9
    -7 -4 9
    -7 -4 8
    -7 -4 8
    -7 -4 7
    -7 -4 7
    -7 -4 6
    -7 -4 6
    -7 -4 6
    -7 -4 5
    -7 -4 5
    -7 -4 5
    -7 -4 4
    -7 -4 4
    -7 -4 4
    -7 -4 3
    -7 -4 3
    -7 -4 2
    -7 -4 2
    -7 -4 2
    -7 -4 1
    -7 -4 1
    -7 -4 0
    -7 -4 -1
    -7 -4 -2
    -7 -4 -3
    -7 -5 9
    -7 -5 9
    -7 -5 8
    -7 -5 7
    -7 -5 6
    -7 -5 6
    -7 -5 6
    -7 -5 5
    -7 -5 5
    -7 -5 5
    -7 -5 4
    -7 -5 4
    -7 -5 3
    -7 -5 3
    -7 -5 2
    -7 -5 2
    -7 -5 1
    -7 -5 0
    -7 -5 0
    -7 -5 -1
    -7 -6 8
    -7 -6 7
    -7 -6 5
    -7 -6 4
    -7 -6 3
    -7 -6 2
    -7 -6 1
    -7 -6 0
    -7 -7 4
    -7 -7 3
    -8 7 3
    -8 7 3
    -8 7 3
    8 -7 -3
    -8 6 6
    8 -6 -6
    -8 6 5
    -8 6 5
    -8 6 5
    8 -6 -5
    8 -6 -5
    -8 6 4
    -8 6 4
    -8 6 4
    8 -6 -4
    -8 6 3
    -8 6 3
    8 -6 -3
    -8 6 2
    -8 6 2
    -8 6 1
    -8 6 1
    8 -6 -1
    -8 6 0
    -8 6 0
    -8 5 7
    8 -5 -7
    -8 5 6
    8 -5 -6
    -8 5 5
    -8 5 5
    8 -5 -5
    -8 5 4
    -8 5 4
    -8 5 3
    -8 5 3
    -8 5 3
    8 -5 -3
    -8 5 2
    -8 5 2
    -8 5 1
    -8 5 1
    -8 5 0
    -8 5 0
    -8 5 -1
    -8 5 -1
    8 -4 -8
    -8 4 8
    -8 4 7
    8 -4 -7
    -8 4 6
    -8 4 6
    8 -4 -6
    -8 4 5
    -8 4 5
    -8 4 4
    -8 4 4
    -8 4 3
    -8 4 3
    -8 4 2
    -8 4 2
    -8 4 1
    -8 4 1
    -8 4 1
    -8 4 0
    -8 4 0
    -8 4 -1
    -8 4 -1
    -8 4 -2
    -8 4 -2
    8 -3 -9
    -8 3 9
    -8 3 8
    -8 3 7
    8 -3 -7
    -8 3 6
    -8 3 5
    -8 3 4
    -8 3 4
    -8 3 3
    -8 3 3
    -8 3 2
    -8 3 2
    -8 3 1
    -8 3 1
    -8 3 0
    -8 3 -1
    -8 3 -1
    -8 3 -2
    -8 3 -2
    -8 2 9
    -8 2 8
    -8 2 6
    -8 2 5
    -8 2 4
    -8 2 3
    -8 2 3
    -8 2 2
    -8 2 2
    -8 2 2
    -8 2 1
    -8 2 1
    -8 2 0
    -8 2 -1
    -8 2 -2
    -8 2 -2
    -8 1 9
    -8 1 9
    -8 1 8
    -8 1 7
    -8 1 6
    -8 1 4
    -8 1 4
    -8 1 3
    -8 1 3
    -8 1 3
    -8 1 2
    -8 1 2
    -8 1 1
    -8 1 1
    -8 1 0
    -8 1 0
    -8 1 -1
    -8 1 -2
    -8 0 9
    -8 0 8
    -8 0 7
    -8 0 6
    -8 0 6
    -8 0 5
    -8 0 5
    -8 0 4
    -8 0 3
    -8 0 2
    -8 0 2
    -8 0 1
    -8 0 1
    -8 0 0
    -8 0 -1
    -8 -1 9
    -8 -1 8
    -8 -1 7
    -8 -1 6
    -8 -1 6
    -8 -1 5
    -8 -1 5
    -8 -1 4
    -8 -1 4
    -8 -1 3
    -8 -1 3
    -8 -1 2
    -8 -1 2
    -8 -1 1
    -8 -1 0
    -8 -1 -1
    -8 -2 9
    -8 -2 9
    -8 -2 8
    -8 -2 8
    -8 -2 7
    -8 -2 6
    -8 -2 6
    -8 -2 5
    -8 -2 5
    -8 -2 4
    -8 -2 4
    -8 -2 3
    -8 -2 3
    -8 -2 2
    -8 -2 2
    -8 -2 1
    -8 -2 0
    -8 -2 -1
    -8 -3 8
    -8 -3 8
    -8 -3 7
    -8 -3 6
    -8 -3 6
    -8 -3 5
    -8 -3 4
    -8 -3 3
    -8 -3 3
    -8 -3 2
    -8 -3 2
    -8 -3 1
    -8 -4 7
    -8 -4 5
    -8 -4 4
_diffrn_reflns_number     8259
_diffrn_reflns_av_R_equivalents     0.1249
_diffrn_reflns_av_unetI/netI     0.1375
_diffrn_reflns_theta_min     3.71
_diffrn_reflns_theta_max     68.02
_diffrn_reflns_theta_full     67.6840
_diffrn_measured_fraction_theta_max     0.9854
_diffrn_measured_fraction_theta_full     0.9893
_diffrn_reflns_limit_h_min     -8
_diffrn_reflns_limit_h_max     8
_diffrn_reflns_limit_k_min     -13
_diffrn_reflns_limit_k_max     13
_diffrn_reflns_limit_l_min     -14
_diffrn_reflns_limit_l_max     14
_diffrn_radiation_probe     x-ray
_reflns_number_total     3511
_reflns_number_gt     2051
_reflns_threshold_expression     I>=2u(I)
_refine_ls_structure_factor_coef     Fsqd
_refine_ls_matrix_type     full
_refine_ls_R_factor_all     0.1570
_refine_ls_R_factor_gt     0.1164
_refine_ls_wR_factor_gt     0.2807
_refine_ls_wR_factor_ref     0.3150
_refine_ls_goodness_of_fit_ref     0.9818
_refine_ls_restrained_S_all     0.9818
_refine_ls_number_reflns     3511
_refine_ls_number_parameters     241
_refine_ls_number_restraints     0
_refine_ls_number_constraints     34
_refine_ls_hydrogen_treatment     mixed
_refine_ls_weighting_scheme     calc
_refine_ls_weighting_details
                         'w=1/[\s^2^(Fo^2^)+(0.2P)^2^] where P=(Fo^2^+2Fc^2^)/3'
_refine_ls_shift/su_max     0.0006
_refine_ls_shift/su_mean     0.0001
_refine_diff_density_max     1.6216
_refine_diff_density_min     -1.9442
_refine_ls_extinction_method     none
_refine_ls_extinction_coef     .
loop_
    _atom_type_symbol
    _atom_type_scat_Cromer_Mann_a1
    _atom_type_scat_Cromer_Mann_a2
    _atom_type_scat_Cromer_Mann_a3
    _atom_type_scat_Cromer_Mann_a4
    _atom_type_scat_Cromer_Mann_b1
    _atom_type_scat_Cromer_Mann_b2
    _atom_type_scat_Cromer_Mann_b3
    _atom_type_scat_Cromer_Mann_b4
    _atom_type_scat_Cromer_Mann_c
    _atom_type_scat_dispersion_source
    _atom_type_scat_dispersion_real
    _atom_type_scat_dispersion_imag
    _atom_type_scat_source
    C 2.31000 1.02000 1.58860 0.86500 20.84390 10.20750 0.56870 51.65120 0.21560
 'Brennan, Cowan, Rev. Sci. Instrum., 1992, 63, 850' 0.01788 0.00908
                     'International Tables Volume C Table 6.1.1.4 (pp. 500-502)'
    Co 12.28410 7.34090 4.00340 2.34880 4.27910 0.27840 13.53590 71.16920
                                                                         1.01180
  'Brennan, Cowan, Rev. Sci. Instrum., 1992, 63, 850' -2.38417 3.62029
                     'International Tables Volume C Table 6.1.1.4 (pp. 500-502)'
    H 0.49300 0.32291 0.14019 0.04081 10.51090 26.12570 3.14236 57.79970 0.00304
 'Brennan, Cowan, Rev. Sci. Instrum., 1992, 63, 850' 0.00000 0.00000
                     'International Tables Volume C Table 6.1.1.4 (pp. 500-502)'
    N 12.21260 3.13220 2.01250 1.16630 0.00570 9.89330 28.99750 0.58260
                                                                       -11.52900
  'Brennan, Cowan, Rev. Sci. Instrum., 1992, 63, 850' 0.03110 0.01806
                     'International Tables Volume C Table 6.1.1.4 (pp. 500-502)'
    O 3.04850 2.28680 1.54630 0.86700 13.27710 5.70110 0.32390 32.90890 0.25080
'Brennan, Cowan, Rev. Sci. Instrum., 1992, 63, 850' 0.04960 0.03234
                     'International Tables Volume C Table 6.1.1.4 (pp. 500-502)'
    S 6.90530 5.20340 1.43790 1.58630 1.46790 22.21510 0.25360 56.17200 0.86690
'Brennan, Cowan, Rev. Sci. Instrum., 1992, 63, 850' 0.33376 0.55840
                     'International Tables Volume C Table 6.1.1.4 (pp. 500-502)'
_computing_data_collection
                   'CrysAlisPro system (CCD 43.92a 64-bit (release 05-10-2023))'
_computing_cell_refinement
;
CrysAlisPro 1.171.44.100a (Rigaku OD, 2025)
;
_computing_data_reduction
;
CrysAlisPro 1.171.44.100a (Rigaku OD, 2025)
;
_computing_structure_solution
;
<i>SHELXT2018/</i>2 (Sheldrick, 2015)
;
_computing_structure_refinement
;
<i>olex2.refine</i> 1.5-beta (Bourhis <i>et al.</i>,  2015)
;
_computing_molecular_graphics
;
Olex2 1.5-beta (Dolomanov <i>et al.</i>,  2009)
;
_computing_publication_material
;
Olex2 1.5-beta (Dolomanov <i>et al.</i>,  2009)
;
loop_
    _atom_site_type_symbol
    _atom_site_label
    _atom_site_fract_x
    _atom_site_fract_y
    _atom_site_fract_z
    _atom_site_U_iso_or_equiv
    _atom_site_adp_type
    _atom_site_occupancy
    Co Co1 0.56729(15) 0.18957(11) 0.63199(10) 0.0382(5) Uani 1.000000
    S S1 1.1564(3) 0.4410(2) 0.7783(2) 0.0630(8) Uani 1.000000
    O O1 0.3971(7) 0.3172(5) 0.5851(5) 0.0446(14) Uani 1.000000
    O O2 0.6355(7) 0.1835(5) 0.4840(5) 0.0455(14) Uani 1.000000
    O O3 0.4835(8) 0.1762(6) 0.7716(5) 0.0488(15) Uani 1.000000
    O O4 0.7204(7) 0.0487(5) 0.6747(5) 0.0464(14) Uani 1.000000
    O O1W 0.3062(8) 0.0603(5) 0.5438(5) 0.0471(14) Uani 1.000000
    H H1Wa 0.314(4) -0.0177(15) 0.560(5) 0.071(2) Uiso 1.000000
    H H1Wb 0.288(6) 0.048(5) 0.4675(7) 0.071(2) Uiso 1.000000
    N N1 0.8166(8) 0.3210(6) 0.7218(6) 0.0421(16) Uani 1.000000
    N N2 1.0354(10) 0.2282(7) 0.6473(7) 0.064(2) Uani 1.000000
    H H2a 0.9500(10) 0.1682(7) 0.6135(7) 0.077(3) Uiso 1.000000
    H H2b 1.1488(10) 0.2297(7) 0.6410(7) 0.077(3) Uiso 1.000000
    C C1 0.9920(10) 0.3194(8) 0.7096(7) 0.044(2) Uani 1.000000
    C C2 0.9855(10) 0.5035(8) 0.8315(8) 0.051(2) Uani 1.000000
    C C3 1.0050(13) 0.6090(10) 0.9016(9) 0.067(3) Uani 1.000000
    H H3 1.1209(13) 0.6590(10) 0.9276(9) 0.080(3) Uiso 1.000000
    C C4 0.8462(14) 0.6398(9) 0.9332(9) 0.062(3) Uani 1.000000
    H H4 0.8538(14) 0.7115(9) 0.9798(9) 0.074(3) Uiso 1.000000
    C C5 0.6797(13) 0.5631(8) 0.8948(7) 0.051(2) Uani 1.000000
    H H5 0.5754(13) 0.5845(8) 0.9169(7) 0.062(3) Uiso 1.000000
    C C6 0.6573(12) 0.4556(8) 0.8249(8) 0.049(2) Uani 1.000000
    H H6 0.5414(12) 0.4056(8) 0.8007(8) 0.059(3) Uiso 1.000000
    C C7 0.8148(9) 0.4243(7) 0.7918(6) 0.0361(17) Uani 1.000000
    C C8 0.1966(15) 0.4309(10) 0.4689(10) 0.068(3) Uani 1.000000
    H H8a 0.0747(19) 0.3849(15) 0.459(6) 0.103(4) Uiso 1.000000
    H H8b 0.222(6) 0.493(4) 0.532(3) 0.103(4) Uiso 1.000000
    H H8c 0.197(8) 0.467(6) 0.403(4) 0.103(4) Uiso 1.000000
    C C9 0.3480(11) 0.3479(8) 0.4899(7) 0.0416(19) Uani 1.000000
    C C10 0.4237(13) 0.3163(9) 0.4001(8) 0.055(2) Uani 1.000000
    H H10 0.3783(13) 0.3500(9) 0.3346(8) 0.066(3) Uiso 1.000000
    C C11 0.5616(12) 0.2383(8) 0.4010(7) 0.045(2) Uani 1.000000
    C C12 0.6302(15) 0.2173(11) 0.2997(8) 0.067(3) Uani 1.000000
    H H12a 0.764(3) 0.212(7) 0.3225(8) 0.100(4) Uiso 1.000000
    H H12b 0.563(8) 0.143(4) 0.255(3) 0.100(4) Uiso 1.000000
    H H12c 0.608(10) 0.284(4) 0.257(3) 0.100(4) Uiso 1.000000
    C C13 0.5093(18) 0.1638(11) 0.9600(9) 0.075(3) Uani 1.000000
    H H13a 0.546(11) 0.2483(19) 0.989(4) 0.112(5) Uiso 1.000000
    H H13b 0.374(2) 0.145(7) 0.9404(17) 0.112(5) Uiso 1.000000
    H H13c 0.566(9) 0.116(6) 1.016(3) 0.112(5) Uiso 1.000000
    C C14 0.5743(13) 0.1363(8) 0.8595(7) 0.049(2) Uani 1.000000
    C C15 0.7274(14) 0.0702(9) 0.8642(7) 0.056(2) Uani 1.000000
    H H15 0.7923(14) 0.0520(9) 0.9342(7) 0.067(3) Uiso 1.000000
    C C16 0.7904(12) 0.0298(8) 0.7736(7) 0.048(2) Uani 1.000000
    C C17 0.9479(16) -0.0499(12) 0.7911(10) 0.082(4) Uani 1.000000
    H H17a 0.915(6) -0.117(4) 0.732(4) 0.122(5) Uiso 1.000000
    H H17b 1.064(3) -0.003(2) 0.791(7) 0.122(5) Uiso 1.000000
    H H17c 0.964(9) -0.080(7) 0.862(4) 0.122(5) Uiso 1.000000
loop_
    _atom_site_aniso_label
    _atom_site_aniso_U_11
    _atom_site_aniso_U_22
    _atom_site_aniso_U_33
    _atom_site_aniso_U_12
    _atom_site_aniso_U_13
    _atom_site_aniso_U_23
    Co1 0.0157(7) 0.0496(9) 0.0512(8) 0.0102(5) 0.0120(5) 0.0035(6)
    S1 0.0164(10) 0.0830(19) 0.0864(17) -0.0014(10) 0.0164(10) -0.0001(14)
    O1 0.025(3) 0.052(4) 0.059(4) 0.008(2) 0.015(2) 0.008(3)
    O2 0.028(3) 0.061(4) 0.054(3) 0.008(3) 0.022(3) 0.005(3)
    O3 0.027(3) 0.064(4) 0.061(4) 0.006(3) 0.024(3) 0.003(3)
    O4 0.030(3) 0.055(4) 0.053(3) 0.005(3) 0.010(3) 0.007(3)
    O1W 0.037(3) 0.050(4) 0.055(3) 0.010(3) 0.016(3)  0.000(3)
    N1 0.016(3) 0.048(4) 0.070(4) 0.012(3) 0.021(3) 0.010(3)
    N2 0.022(4) 0.073(6) 0.103(6) 0.006(3) 0.037(4) -0.011(5)
    C1 0.015(4) 0.061(6) 0.056(5) 0.000(3) 0.012(3) 0.003(4)
    C2 0.016(4) 0.055(6) 0.075(6) -0.007(3) 0.008(4) -0.001(5)
    C3 0.034(5) 0.064(7) 0.084(7) -0.012(5) -0.003(5) -0.002(6)
    C4 0.049(6) 0.060(7) 0.074(7) 0.004(5) 0.018(5) -0.003(5)
    C5 0.042(5) 0.053(6) 0.057(5) 0.007(4) 0.014(4) -0.001(4)
    C6 0.028(4) 0.051(5) 0.069(6) 0.009(4) 0.015(4) 0.002(4)
    C7 0.009(3) 0.050(5) 0.046(4) 0.003(3) 0.003(3) 0.004(4)
    C8 0.060(7) 0.070(7) 0.083(7) 0.033(6) 0.020(6) 0.029(6)
    C9 0.025(4) 0.047(5) 0.054(5) 0.006(3) 0.012(3) 0.011(4)
    C10 0.056(6) 0.066(6) 0.054(5) 0.023(5) 0.026(5) 0.020(5)
    C11 0.044(5) 0.050(5) 0.043(5) -0.003(4) 0.020(4) 0.004(4)
    C12 0.061(7) 0.089(8) 0.064(6) 0.019(6) 0.034(5) 0.013(5)
    C13 0.090(9) 0.078(8) 0.055(6) 0.003(6) 0.025(6) -0.002(5)
    C14 0.047(5) 0.056(6) 0.045(5) -0.006(4) 0.016(4) 0.009(4)
    C15 0.053(6) 0.070(7) 0.041(5) 0.005(5) 0.010(4) 0.012(4)
    C16 0.033(4) 0.057(6) 0.049(5) 0.007(4) 0.003(4) 0.009(4)
    C17 0.059(7) 0.095(9) 0.089(8) 0.034(6) 0.007(6) 0.023(7)
loop_
    _geom_bond_atom_site_label_1
    _geom_bond_atom_site_label_2
    _geom_bond_site_symmetry_2
    _geom_bond_distance
    _geom_bond_publ_flag
    Co1 O1 . 2.025(6) yes
    Co1 O2 . 2.037(5) yes
    Co1 O3 . 2.014(6) yes
    Co1 O4 . 2.063(6) yes
    Co1 O1W . 2.232(6) yes
    Co1 N1 . 2.192(7) yes
    S1 C1 . 1.710(8) ?
    S1 C2 . 1.749(9) ?
    O1 C9 . 1.241(10) ?
    O2 C11 . 1.280(10) ?
    O3 C14 . 1.271(10) ?
    O4 C16 . 1.252(9) ?
    O1W H1Wa . 0.9212 ?
    O1W H1Wb . 0.9181 ?
    N1 C1 . 1.345(9) ?
    N1 C7 . 1.381(10) ?
    N2 H2a . 0.8600 ?
    N2 H2b . 0.8600 ?
    N2 C1 . 1.338(11) ?
    C2 C3 . 1.368(13) ?
    C2 C7 . 1.401(10) ?
    C3 H3 . 0.9300 ?
    C3 C4 . 1.397(14) ?
    C4 H4 . 0.9300 ?
    C4 C5 . 1.363(13) ?
    C5 H5 . 0.9300 ?
    C5 C6 . 1.380(12) ?
    C6 H6 . 0.9300 ?
    C6 C7 . 1.399(10) ?
    C8 H8a . 0.9600 ?
    C8 H8b . 0.9600 ?
    C8 H8c . 0.9600 ?
    C8 C9 . 1.511(12) ?
    C9 C10 . 1.410(12) ?
    C10 H10 . 0.9300 ?
    C10 C11 . 1.406(12) ?
    C11 C12 . 1.489(11) ?
    C12 H12a . 0.9600 ?
    C12 H12b . 0.9600 ?
    C12 H12c . 0.9600 ?
    C13 H13a . 0.9600 ?
    C13 H13b . 0.9600 ?
    C13 H13c . 0.9600 ?
    C13 C14 . 1.475(13) ?
    C14 C15 . 1.404(13) ?
    C15 H15 . 0.9300 ?
    C15 C16 . 1.386(12) ?
    C16 C17 . 1.520(13) ?
    C17 H17a . 0.9600 ?
    C17 H17b . 0.9600 ?
    C17 H17c . 0.9600 ?
loop_
    _geom_contact_atom_site_label_1
    _geom_contact_atom_site_label_2
    _geom_contact_distance
    _geom_contact_site_symmetry_1
    _geom_contact_site_symmetry_2
    _geom_contact_publ_flag
    Cg4 Cg4 0.0(4) . . yes
    Cg5 Cg5 0.2(4) . . yes
    Cg4 Cg4 3.835(5) ? 2_767 yes
    Cg4 Cg5 3.954(5) . 2_767 yes
loop_
    _geom_angle_atom_site_label_1
    _geom_angle_atom_site_label_2
    _geom_angle_atom_site_label_3
    _geom_angle_site_symmetry_1
    _geom_angle_site_symmetry_3
    _geom_angle
    _geom_angle_publ_flag
    O2 Co1 O1 . . 90.2(2) yes
    O3 Co1 O1 . . 92.1(2) ?
    O3 Co1 O2 . . 173.4(2) ?
    O4 Co1 O1 . . 175.1(2) ?
    O4 Co1 O2 . . 90.3(2) ?
    O4 Co1 O3 . . 86.9(2) yes
    O1W Co1 O1 . . 83.8(2) ?
    O1W Co1 O2 . . 88.3(2) ?
    O1W Co1 O3 . . 85.8(2) ?
    O1W Co1 O4 . . 91.4(2) ?
    N1 Co1 O1 . . 94.5(2) ?
    N1 Co1 O2 . . 93.3(2) ?
    N1 Co1 O3 . . 92.7(2) ?
    N1 Co1 O4 . . 90.3(2) ?
    N1 Co1 O1W . . 177.7(2) ?
    C2 S1 C1 . . 90.0(4) ?
    C9 O1 Co1 . . 125.9(5) ?
    C11 O2 Co1 . . 126.1(5) ?
    C14 O3 Co1 . . 126.1(5) ?
    C16 O4 Co1 . . 123.9(6) ?
    H1Wa O1W Co1 . . 113.5 ?
    H1Wb O1W Co1 . . 111.9 ?
    H1Wb O1W H1Wa . . 100.7 ?
    C1 N1 Co1 . . 125.3(6) ?
    C7 N1 Co1 . . 125.3(4) ?
    C7 N1 C1 . . 109.1(7) ?
    H2b N2 H2a . . 120.0 ?
    C1 N2 H2a . . 120.0 ?
    C1 N2 H2b . . 120.0 ?
    N1 C1 S1 . . 116.1(6) ?
    N2 C1 S1 . . 121.9(6) ?
    N2 C1 N1 . . 122.0(7) ?
    C3 C2 S1 . . 128.8(6) ?
    C7 C2 S1 . . 108.3(6) ?
    C7 C2 C3 . . 122.9(8) ?
    H3 C3 C2 . . 120.9(5) ?
    C4 C3 C2 . . 118.2(8) ?
    C4 C3 H3 . . 120.9(6) ?
    H4 C4 C3 . . 120.5(6) ?
    C5 C4 C3 . . 119.1(9) ?
    C5 C4 H4 . . 120.5(6) ?
    H5 C5 C4 . . 118.2(6) ?
    C6 C5 C4 . . 123.7(9) ?
    C6 C5 H5 . . 118.2(5) ?
    H6 C6 C5 . . 121.1(5) ?
    C7 C6 C5 . . 117.8(8) ?
    C7 C6 H6 . . 121.1(5) ?
    C2 C7 N1 . . 116.5(6) ?
    C6 C7 N1 . . 125.3(7) ?
    C6 C7 C2 . . 118.3(8) ?
    H8b C8 H8a . . 109.5 ?
    H8c C8 H8a . . 109.5 ?
    H8c C8 H8b . . 109.5 ?
    C9 C8 H8a . . 109.5 ?
    C9 C8 H8b . . 109.5 ?
    C9 C8 H8c . . 109.5 ?
    C8 C9 O1 . . 116.8(8) ?
    C10 C9 O1 . . 126.5(8) ?
    C10 C9 C8 . . 116.6(8) ?
    H10 C10 C9 . . 117.1(5) ?
    C11 C10 C9 . . 125.8(8) ?
    C11 C10 H10 . . 117.1(5) ?
    C10 C11 O2 . . 124.6(7) ?
    C12 C11 O2 . . 116.6(8) ?
    C12 C11 C10 . . 118.8(8) ?
    H12a C12 C11 . . 109.5 ?
    H12b C12 C11 . . 109.5 ?
    H12b C12 H12a . . 109.5 ?
    H12c C12 C11 . . 109.5 ?
    H12c C12 H12a . . 109.5 ?
    H12c C12 H12b . . 109.5 ?
    H13b C13 H13a . . 109.5 ?
    H13c C13 H13a . . 109.5 ?
    H13c C13 H13b . . 109.5 ?
    C14 C13 H13a . . 109.5 ?
    C14 C13 H13b . . 109.5 ?
    C14 C13 H13c . . 109.5 ?
    C13 C14 O3 . . 115.6(9) ?
    C15 C14 O3 . . 123.9(8) ?
    C15 C14 C13 . . 120.5(9) ?
    H15 C15 C14 . . 117.1(5) ?
    C16 C15 C14 . . 125.7(8) ?
    C16 C15 H15 . . 117.1(5) ?
    C15 C16 O4 . . 124.8(8) ?
    C17 C16 O4 . . 115.9(8) ?
    C17 C16 C15 . . 119.2(8) ?
    H17a C17 C16 . . 109.5 ?
    H17b C17 C16 . . 109.5 ?
    H17b C17 H17a . . 109.5 ?
    H17c C17 C16 . . 109.5 ?
    H17c C17 H17a . . 109.5 ?
    H17c C17 H17b . . 109.5 ?
loop_
    _geom_torsion_atom_site_label_1
    _geom_torsion_atom_site_label_2
    _geom_torsion_atom_site_label_3
    _geom_torsion_atom_site_label_4
    _geom_torsion_site_symmetry_1
    _geom_torsion_site_symmetry_2
    _geom_torsion_site_symmetry_3
    _geom_torsion_site_symmetry_4
    _geom_torsion
    _geom_torsion_publ_flag
    Co1 O1 C9 C8 . . . . 170.8(7) ?
    Co1 O1 C9 C10 . . . . -11.4(8) ?
    Co1 O2 C11 C10 . . . . 2.4(7) ?
    Co1 O2 C11 C12 . . . . -178.2(7) ?
    Co1 O3 C14 C13 . . . . 165.0(8) ?
    Co1 O3 C14 C15 . . . . -14.8(8) ?
    Co1 O4 C16 C15 . . . . 22.8(7) ?
    Co1 O4 C16 C17 . . . . -161.0(8) ?
    Co1 N1 C1 S1 . . . . 173.4(5) ?
    Co1 N1 C1 N2 . . . . -6.5(7) ?
    Co1 N1 C7 C2 . . . . -173.2(7) ?
    Co1 N1 C7 C6 . . . . 6.4(8) ?
    S1 C1 N1 C7 . . . . -1.2(7) ?
    S1 C2 C3 C4 . . . . -179.7(10) ?
    S1 C2 C7 N1 . . . . -1.0(7) ?
    S1 C2 C7 C6 . . . . 179.4(6) ?
    O1 C9 C10 C11 . . . . 3.8(11) ?
    O2 C11 C10 C9 . . . . 1.1(11) ?
    O3 C14 C15 C16 . . . . -6.2(11) ?
    O4 C16 C15 C14 . . . . 1.3(12) ?
    N1 C1 S1 C2 . . . . 0.6(7) ?
    N1 C7 C2 C3 . . . . -179.8(8) ?
    N1 C7 C6 C5 . . . . -179.4(9) ?
    N2 C1 S1 C2 . . . . -179.5(8) ?
    N2 C1 N1 C7 . . . . 178.9(9) ?
    C1 S1 C2 C3 . . . . 179.0(7) ?
    C1 S1 C2 C7 . . . . 0.3(5) ?
    C1 N1 C7 C2 . . . . 1.4(8) ?
    C1 N1 C7 C6 . . . . -179.0(7) ?
    C2 C3 C4 C5 . . . . 1.1(12) ?
    C2 C7 C6 C5 . . . . 0.1(9) ?
    C3 C2 C7 C6 . . . . 0.6(12) ?
    C3 C4 C5 C6 . . . . -0.4(12) ?
    C4 C3 C2 C7 . . . . -1.2(12) ?
    C4 C5 C6 C7 . . . . -0.2(11) ?
    C8 C9 C10 C11 . . . . -178.3(9) ?
    C9 C10 C11 C12 . . . . -178.3(10) ?
    C13 C14 C15 C16 . . . . 174.0(9) ?
    C14 C15 C16 C17 . . . . -174.9(10) ?
loop_
    _geom_hbond_atom_site_label_d
    _geom_hbond_atom_site_label_h
    _geom_hbond_atom_site_label_a
    _geom_hbond_site_symmetry_d
    _geom_hbond_site_symmetry_h
    _geom_hbond_site_symmetry_a
    _geom_hbond_distance_dh
    _geom_hbond_distance_ha
    _geom_hbond_distance_da
    _geom_hbond_angle_dha
    _geom_hbond_publ_flag
    O1W H1Wa O2 . . 2_656 0.92(2) 1.98(3) 2.808(8) 148(5) yes
    O1W H1Wb O4 . . 2_656 0.919(13) 1.97(3) 2.820(8) 154(5) yes
    N2 H2b O1 . . 1_655 0.860(11) 2.294(10) 3.074(10) 150.8(9) yes
    C6 H6 S1 . . 1_455 0.930(13) 2.852(10) 3.568(10) 134.7(9) yes
    N2 H2a O2 . . . 0.860(11) 2.479(10) 3.060(10) 125.6(8) yes
    N2 H2a O4 . . . 0.860(11) 2.384(10) 3.028(10) 132.1(9) yes
    C6 H6 O3 . . . 0.930(13) 2.532(11) 3.189(11) 127.9(9) yes
    . . . . . . . . . . no
    . . . . . . . . . . .
    ? ? ? ? ? ? ? ? ? ? ?
_iucr_refine_instructions_details
;
TITL exp_151+cocl2-abtacac_autored_a.res in P-1
REM Old TITL exp_151+CoCl2-ABTAcAc_autored in P-1
REM SHELXT solution in P-1: R1 0.251, Rweak 0.015, Alpha 0.073
REM <I/s> 0.000 for 0 systematic absences, Orientation as input
REM Formula found by SHELXT: C18 N O5 S Co
CELL 1.54184 7.3803 11.1947 12.4796 95.803 105.633 95.875
ZERR 2 0.0004 0.0008 0.0008 0.005 0.005 0.005
LATT 1
SFAC C H Co N O S
UNIT 34 44 2 4 10 2
L.S. 20 0 0
PLAN  4
CONF
BOND
list 4
MORE -1
BOND $H
fmap 2 53
acta
EXTI 0.001519
OMIT -8 -1 9
OMIT 5 -8 1
OMIT 5 -6 7
OMIT 6 -6 6
OMIT 6 -5 6
OMIT 7 2 4
WGHT 0.2 0
FVAR 0.633679
REM <olex2.extras>
REM <HklSrc "%.\\151.hkl">
REM </olex2.extras>
Co1   3     0.567287  0.189572  0.631987  11.00000  0.01572  0.04957 =
 0.05123  0.00349  0.01197  0.01020
S1    6     1.156380  0.441004  0.778250  11.00000  0.01636  0.08303 =
 0.08643 -0.00014  0.01645 -0.00144
O1    5     0.397097  0.317209  0.585143  11.00000  0.02536  0.05230 =
 0.05863  0.00809  0.01470  0.00777
O2    5     0.635518  0.183530  0.484012  11.00000  0.02822  0.06054 =
 0.05379  0.00539  0.02184  0.00850
O3    5     0.483463  0.176171  0.771609  11.00000  0.02747  0.06391 =
 0.06081  0.00310  0.02439  0.00613
O4    5     0.720403  0.048714  0.674677  11.00000  0.03019  0.05535 =
 0.05261  0.00685  0.01023  0.00537
O1W   5     0.306234  0.060276  0.543769  11.00000  0.03705  0.05049 =
 0.05466 -0.00022  0.01557  0.01044
AFIX 7
H1Wa  2     0.313948 -0.017701  0.560381  11.00000 -1.50000
H1Wb  2     0.288162  0.048271  0.467543  11.00000 -1.50000
AFIX 0
N1    4     0.816576  0.320998  0.721771  11.00000  0.01556  0.04767 =
 0.07034  0.01023  0.02061  0.01175
N2    4     1.035444  0.228249  0.647285  11.00000  0.02230  0.07277 =
 0.10296 -0.01057  0.03718  0.00558
AFIX 93
H2a   2     0.949998  0.168215  0.613535  11.00000 -1.20000
H2b   2     1.148830  0.229676  0.640996  11.00000 -1.20000
AFIX 0
C1    1     0.991971  0.319438  0.709584  11.00000  0.01471  0.06056 =
 0.05610  0.00315  0.01212  0.00038
C2    1     0.985483  0.503480  0.831481  11.00000  0.01555  0.05457 =
 0.07538 -0.00106  0.00806 -0.00720
C3    1     1.005009  0.609028  0.901644  11.00000  0.03422  0.06446 =
 0.08397 -0.00205 -0.00280 -0.01164
AFIX 43
H3    2     1.120878  0.658958  0.927633  11.00000 -1.20000
AFIX 0
C4    1     0.846152  0.639776  0.933197  11.00000  0.04852  0.05968 =
 0.07444 -0.00273  0.01808  0.00363
AFIX 43
H4    2     0.853846  0.711540  0.979770  11.00000 -1.20000
AFIX 0
C5    1     0.679723  0.563136  0.894774  11.00000  0.04216  0.05285 =
 0.05738 -0.00098  0.01389  0.00672
AFIX 43
H5    2     0.575381  0.584501  0.916856  11.00000 -1.20000
AFIX 0
C6    1     0.657348  0.455607  0.824939  11.00000  0.02842  0.05108 =
 0.06914  0.00189  0.01525  0.00892
AFIX 43
H6    2     0.541426  0.405617  0.800695  11.00000 -1.20000
AFIX 0
C7    1     0.814846  0.424326  0.791845  11.00000  0.00904  0.04970 =
 0.04588  0.00429  0.00275  0.00287
C8    1     0.196614  0.430873  0.468921  11.00000  0.06039  0.07032 =
 0.08334  0.02910  0.01951  0.03343
AFIX 137
H8a   2     0.074699  0.384866  0.458817  11.00000 -1.50000
H8b   2     0.222390  0.492986  0.532043  11.00000 -1.50000
H8c   2     0.196565  0.467468  0.402586  11.00000 -1.50000
AFIX 0
C9    1     0.347990  0.347936  0.489879  11.00000  0.02511  0.04734 =
 0.05373  0.01052  0.01152  0.00630
C10   1     0.423681  0.316305  0.400145  11.00000  0.05564  0.06639 =
 0.05394  0.02010  0.02572  0.02286
AFIX 43
H10   2     0.378349  0.350040  0.334578  11.00000 -1.20000
AFIX 0
C11   1     0.561592  0.238293  0.401019  11.00000  0.04430  0.05001 =
 0.04289  0.00420  0.01972 -0.00308
C12   1     0.630163  0.217346  0.299748  11.00000  0.06082  0.08851 =
 0.06359  0.01345  0.03364  0.01947
AFIX 137
H12a  2     0.763693  0.211656  0.322545  11.00000 -1.50000
H12b  2     0.563076  0.143276  0.254566  11.00000 -1.50000
H12c  2     0.607927  0.283603  0.256847  11.00000 -1.50000
AFIX 0
C13   1     0.509272  0.163848  0.959985  11.00000  0.08956  0.07808 =
 0.05470 -0.00225  0.02541  0.00318
AFIX 137
H13a  2     0.545879  0.248289  0.988610  11.00000 -1.50000
H13b  2     0.373544  0.145228  0.940393  11.00000 -1.50000
H13c  2     0.566086  0.115972  1.016379  11.00000 -1.50000
AFIX 0
C14   1     0.574280  0.136274  0.859451  11.00000  0.04696  0.05565 =
 0.04480  0.00892  0.01618 -0.00588
C15   1     0.727405  0.070215  0.864164  11.00000  0.05333  0.07034 =
 0.04142  0.01169  0.01025  0.00517
AFIX 43
H15   2     0.792269  0.052008  0.934188  11.00000 -1.20000
AFIX 0
C16   1     0.790356  0.029762  0.773572  11.00000  0.03296  0.05738 =
 0.04872  0.00868  0.00322  0.00718
C17   1     0.947945 -0.049940  0.791137  11.00000  0.05945  0.09534 =
 0.08915  0.02320  0.00678  0.03445
AFIX 137
H17a  2     0.914945 -0.116900  0.731877  11.00000 -1.50000
H17b  2     1.064247 -0.003306  0.790573  11.00000 -1.50000
H17c  2     0.964152 -0.079939  0.862053  11.00000 -1.50000
AFIX 0
HKLF 4
END
Q1 1 0.6 0.175 0.711111 11 0.05 1.62
Q2 1 0.52 0.225 0.555556 11 0.05 1.54
Q3 1 0.56 0.175 0.622222 11 0.05 1.21
Q4 1 0.64 0.175 0.555556 11 0.05 1.09
  REM The information below was added by Olex2.
  REM
  REM R1 = 0.1164 for 2051 Fo > 4sig(Fo) and 0.1570 for all 3511 data
  REM 241 parameters refined using 0 restraints
  REM Highest difference peak 1.6216, deepest hole -1.9442
  REM Mean Shift 0.0001, Max Shift 0.0006.
  REM +++ Tabular Listing of Refinement Information +++
  REM R1_all = 0.1570
  REM R1_gt = 0.1164
  REM wR_ref = 0.3150
  REM GOOF = 0.9818
  REM Shift_max = 0.0006
  REM Shift_mean = 0.0001
  REM Reflections_all = 3511
  REM Reflections_gt = 2051
  REM Parameters = 241
  REM Hole = -1.9442
  REM Peak = 1.6216
  REM Flack = n/a
;
